# Supplementary material for: ﻿A deeper look into the diversity of Phyllium leaf insects from Indonesia: seven new species and two unique egg morphologies (Phasmatodea, Phylliidae)
Source: Zookeys. 2025 Oct 23;1256:317–70. doi: 10.3897/zookeys.1256.162609 (PMC12576480; doi:10.3897/zookeys.1256.162609)
Supplement: XML Treatment for Phyllium [file zookeys.1256.162609-treatment1.xml]

<!DOCTYPE tp:taxon-treatment
  PUBLIC "-//TaxonX//DTD Taxonomic Treatment Publishing DTD v0 20100105//EN" "tax-treatment-NSO.dtd">
<tp:taxon-treatment xmlns:tp="http://www.plazi.org/taxpub"><tp:treatment-meta><kwd-group><label>Taxon classification</label><kwd>
                <named-content content-type="kingdom">Animalia</named-content>
              </kwd><kwd>
                <named-content content-type="order">Phasmatodea</named-content>
              </kwd><kwd>
                <named-content content-type="family">Phylliidae</named-content>
              </kwd></kwd-group><mixed-citation publication-type="journal"><person-group><name><surname>Cumming</surname><given-names>Royce T.</given-names></name><name><surname>Foley</surname><given-names>Evelyn Marie</given-names></name><name><surname>Hennemann</surname><given-names>Frank H.</given-names></name><name><surname>Le Tirant</surname><given-names>Stephane</given-names></name><name><surname>Daawia</surname></name><name><surname>Warikar</surname><given-names>Evie Lilly</given-names></name><name><surname>Yando</surname><given-names>Heron</given-names></name><name><surname>Suhartawan</surname><given-names>Bambang</given-names></name><name><surname>Henze</surname><given-names>Katharina</given-names></name><name><surname>Büscher</surname><given-names>Thies H.</given-names></name><name><surname>Bank</surname><given-names>Sarah</given-names></name></person-group><article-title>﻿A deeper look into the diversity of <italic><tp:taxon-name><tp:taxon-name-part taxon-name-part-type="genus" reg="Phyllium">Phyllium</tp:taxon-name-part></tp:taxon-name></italic> leaf insects from Indonesia: seven new species and two unique egg morphologies (<tp:taxon-name><tp:taxon-name-part taxon-name-part-type="order">Phasmatodea</tp:taxon-name-part></tp:taxon-name>, <tp:taxon-name><tp:taxon-name-part taxon-name-part-type="family">Phylliidae</tp:taxon-name-part></tp:taxon-name>)</article-title><source>Zookeys</source><day>23</day><month>10</month><year>2025</year><volume>1256</volume><fpage>317</fpage><lpage>370</lpage><pub-id pub-id-type="doi">10.3897/zookeys.1256.162609</pub-id></mixed-citation></tp:treatment-meta><tp:nomenclature><label>﻿</label><tp:taxon-name><object-id xmlns:xlink="http://www.w3.org/1999/xlink" content-type="arpha" xlink:type="simple">0EA356D5-712E-5886-86BB-4E39CB33E1EE</object-id>
              <tp:taxon-name-part taxon-name-part-type="genus" reg="Phyllium">Phyllium</tp:taxon-name-part>
            </tp:taxon-name><tp:taxon-authority>Illiger, 1798</tp:taxon-authority></tp:nomenclature><tp:treatment-sec sec-type="type species" id="SECID0EKSAG"><title>Type species.</title><p><italic><tp:taxon-name><tp:taxon-name-part taxon-name-part-type="genus" reg="Phyllium">Phyllium</tp:taxon-name-part> <tp:taxon-name-part taxon-name-part-type="species" reg="siccifolium">siccifolium</tp:taxon-name-part></tp:taxon-name></italic> (Linnæus, 1758); type locality: ‘Indies’.</p></tp:treatment-sec></tp:taxon-treatment>
