# Supplementary material for: ﻿A deeper look into the diversity of Phyllium leaf insects from Indonesia: seven new species and two unique egg morphologies (Phasmatodea, Phylliidae)
Source: Zookeys. 2025 Oct 23;1256:317–70. doi: 10.3897/zookeys.1256.162609 (PMC12576480; doi:10.3897/zookeys.1256.162609)
Supplement: XML Treatment for Phyllium boislardi [file zookeys.1256.162609-treatment2.xml]

<!DOCTYPE tp:taxon-treatment
  PUBLIC "-//TaxonX//DTD Taxonomic Treatment Publishing DTD v0 20100105//EN" "tax-treatment-NSO.dtd">
<tp:taxon-treatment xmlns:tp="http://www.plazi.org/taxpub"><tp:treatment-meta><kwd-group><label>Taxon classification</label><kwd>
                <named-content content-type="kingdom">Animalia</named-content>
              </kwd><kwd>
                <named-content content-type="order">Phasmatodea</named-content>
              </kwd><kwd>
                <named-content content-type="family">Phylliidae</named-content>
              </kwd></kwd-group><mixed-citation publication-type="journal"><person-group><name><surname>Cumming</surname><given-names>Royce T.</given-names></name><name><surname>Foley</surname><given-names>Evelyn Marie</given-names></name><name><surname>Hennemann</surname><given-names>Frank H.</given-names></name><name><surname>Le Tirant</surname><given-names>Stephane</given-names></name><name><surname>Daawia</surname></name><name><surname>Warikar</surname><given-names>Evie Lilly</given-names></name><name><surname>Yando</surname><given-names>Heron</given-names></name><name><surname>Suhartawan</surname><given-names>Bambang</given-names></name><name><surname>Henze</surname><given-names>Katharina</given-names></name><name><surname>Büscher</surname><given-names>Thies H.</given-names></name><name><surname>Bank</surname><given-names>Sarah</given-names></name></person-group><article-title>﻿A deeper look into the diversity of <italic><tp:taxon-name><tp:taxon-name-part taxon-name-part-type="genus" reg="Phyllium">Phyllium</tp:taxon-name-part></tp:taxon-name></italic> leaf insects from Indonesia: seven new species and two unique egg morphologies (<tp:taxon-name><tp:taxon-name-part taxon-name-part-type="order">Phasmatodea</tp:taxon-name-part></tp:taxon-name>, <tp:taxon-name><tp:taxon-name-part taxon-name-part-type="family">Phylliidae</tp:taxon-name-part></tp:taxon-name>)</article-title><source>Zookeys</source><day>23</day><month>10</month><year>2025</year><volume>1256</volume><fpage>317</fpage><lpage>370</lpage><pub-id pub-id-type="doi">10.3897/zookeys.1256.162609</pub-id></mixed-citation></tp:treatment-meta><tp:nomenclature><label>﻿</label><tp:taxon-name><object-id xmlns:xlink="http://www.w3.org/1999/xlink" content-type="arpha" xlink:type="simple">81311371-E6DF-568D-A8BA-8EE75FEC0263</object-id>
              <tp:taxon-name-part taxon-name-part-type="genus" reg="Phyllium">Phyllium</tp:taxon-name-part>
              <tp:taxon-name-part taxon-name-part-type="species" reg="boislardi">boislardi</tp:taxon-name-part>
              <object-id xmlns:xlink="http://www.w3.org/1999/xlink" content-type="zoobank" xlink:type="simple">https://zoobank.org/85608DD1-5EC8-4BD4-AA76-96AA53BE7D3B</object-id>
            </tp:taxon-name><tp:taxon-authority>Cumming, Foley, Hennemann, Le Tirant &amp; Büscher</tp:taxon-authority><tp:taxon-status xmlns:xlink="http://www.w3.org/1999/xlink" xlink:type="simple">sp. nov.</tp:taxon-status><xref ref-type="fig" rid="F3">Figs 3</xref><xref ref-type="fig" rid="F4">, 4</xref><xref ref-type="fig" rid="F5">, 5</xref></tp:nomenclature><tp:treatment-sec sec-type="type material" id="SECID0ERUAG"><title>Type material.</title><p><bold><italic>Holotype</italic></bold> (♀): Indonesia • N. Kalimantan, Malinau, V.2021, Local Coll. via Edy Bhaskara; DNA Sample: SLT030; <abbrev xmlns:xlink="http://www.w3.org/1999/xlink" xlink:title="Private collection of Royce T. Cumming" id="ABBRID0E3UAG" xlink:type="simple">Coll RC</abbrev> #21-037 [<abbrev xmlns:xlink="http://www.w3.org/1999/xlink" xlink:title="Insectarium de Montréal" id="ABBRID0EAVAG" xlink:type="simple">IMQC</abbrev>]. <bold><italic>Paratypes</italic></bold>: (1♀, 1 egg): (1♀) Indonesia • N. Kalimantan, Malinau, III.2019, Local Coll. via Edy Bhaskara; DNA Sample: SLT030; <abbrev xmlns:xlink="http://www.w3.org/1999/xlink" xlink:title="Private collection of Royce T. Cumming" id="ABBRID0EHVAG" xlink:type="simple">Coll RC</abbrev> #21-036 [<abbrev xmlns:xlink="http://www.w3.org/1999/xlink" xlink:title="Private collection of Royce T. Cumming" id="ABBRID0ELVAG" xlink:type="simple">Coll RC</abbrev>]; (1 egg) Laid by the holotype female from Indonesia • N. Kalimantan, Malinau, V.2021, local coll. via Edy Bhaskara, <abbrev xmlns:xlink="http://www.w3.org/1999/xlink" xlink:title="Private collection of Royce T. Cumming" id="ABBRID0EPVAG" xlink:type="simple">Coll RC</abbrev> #22-001 [<abbrev xmlns:xlink="http://www.w3.org/1999/xlink" xlink:title="Private collection of Royce T. Cumming" id="ABBRID0ETVAG" xlink:type="simple">Coll RC</abbrev>].</p></tp:treatment-sec><tp:treatment-sec sec-type="Differentiation" id="SECID0EXVAG"><title>Differentiation.</title><p>Male unknown. Female <italic><tp:taxon-name><tp:taxon-name-part taxon-name-part-type="genus" reg="Phyllium">Phyllium</tp:taxon-name-part> <tp:taxon-name-part taxon-name-part-type="species" reg="boislardi">boislardi</tp:taxon-name-part></tp:taxon-name></italic> sp. nov. (Fig. <xref ref-type="fig" rid="F3">3</xref>) are most similar to <italic><tp:taxon-name><tp:taxon-name-part taxon-name-part-type="genus" reg="Phyllium">Phyllium</tp:taxon-name-part> <tp:taxon-name-part taxon-name-part-type="species" reg="palawanense">palawanense</tp:taxon-name-part></tp:taxon-name></italic> due to similar femoral lobe shapes/serration and mesoprescutum nodes arranged in a somewhat haphazard way, not exclusively aligned along the sagittal plane. <italic><tp:taxon-name><tp:taxon-name-part taxon-name-part-type="genus" reg="Phyllium">Phyllium</tp:taxon-name-part> <tp:taxon-name-part taxon-name-part-type="species" reg="boislardi">boislardi</tp:taxon-name-part></tp:taxon-name></italic> sp. nov. can be differentiated from <italic><tp:taxon-name><tp:taxon-name-part taxon-name-part-type="genus" reg="Phyllium">Phyllium</tp:taxon-name-part> <tp:taxon-name-part taxon-name-part-type="species" reg="palawanense">palawanense</tp:taxon-name-part></tp:taxon-name></italic> by the mesopleurae, as <italic><tp:taxon-name><tp:taxon-name-part taxon-name-part-type="genus" reg="Phyllium">Phyllium</tp:taxon-name-part> <tp:taxon-name-part taxon-name-part-type="species" reg="palawanense">palawanense</tp:taxon-name-part></tp:taxon-name></italic> has mesopleurae which are marked with more prominent tubercles, vs <italic><tp:taxon-name><tp:taxon-name-part taxon-name-part-type="genus" reg="Phyllium">Phyllium</tp:taxon-name-part> <tp:taxon-name-part taxon-name-part-type="species" reg="boislardi">boislardi</tp:taxon-name-part></tp:taxon-name></italic> sp. nov. which has mesopleurae marked with smaller granulation (Fig. <xref ref-type="fig" rid="F4">4B</xref>). An additional feature which might also be useful is the ventral coxae coloration as <italic><tp:taxon-name><tp:taxon-name-part taxon-name-part-type="genus" reg="Phyllium">Phyllium</tp:taxon-name-part> <tp:taxon-name-part taxon-name-part-type="species" reg="boislardi">boislardi</tp:taxon-name-part></tp:taxon-name></italic> sp. nov. has pale orange coloration (Fig. <xref ref-type="fig" rid="F3">3B</xref>) vs <italic><tp:taxon-name><tp:taxon-name-part taxon-name-part-type="genus" reg="Phyllium">Phyllium</tp:taxon-name-part> <tp:taxon-name-part taxon-name-part-type="species" reg="palawanense">palawanense</tp:taxon-name-part></tp:taxon-name></italic> which has a pale pink color.</p><fig id="F3" position="float" orientation="portrait"><object-id xmlns:xlink="http://www.w3.org/1999/xlink" content-type="doi" xlink:type="simple">10.3897/zookeys.1256.162609.figure3</object-id><object-id xmlns:xlink="http://www.w3.org/1999/xlink" content-type="arpha" xlink:type="simple">BFBA9F82-C3D3-59F8-8032-CC4BFFFC402A</object-id><label>Figure 3.</label><caption><p>Live <italic><tp:taxon-name><tp:taxon-name-part taxon-name-part-type="genus" reg="Phyllium">Phyllium</tp:taxon-name-part> <tp:taxon-name-part taxon-name-part-type="species" reg="boislardi">boislardi</tp:taxon-name-part></tp:taxon-name></italic> sp. nov. holotype female [<abbrev xmlns:xlink="http://www.w3.org/1999/xlink" xlink:title="Private collection of Royce T. Cumming" id="ABBRID0EUZAG" xlink:type="simple">Coll RC</abbrev> #21-037] (images courtesy of Edy Bhaskara (Indonesia). A. Dorsal habitus; B. Ventral habitus; C. In situ, dorsolateral view.</p></caption><graphic xmlns:xlink="http://www.w3.org/1999/xlink" xlink:href="zookeys-1256-317_article-162609__-g003.jpg" position="float" orientation="portrait" xlink:type="simple" id="oo_1447221.jpg"><uri content-type="original_file" xlink:type="simple">https://binary.pensoft.net/fig/1447221</uri></graphic></fig><fig id="F4" position="float" orientation="portrait"><object-id xmlns:xlink="http://www.w3.org/1999/xlink" content-type="doi" xlink:type="simple">10.3897/zookeys.1256.162609.figure4</object-id><object-id xmlns:xlink="http://www.w3.org/1999/xlink" content-type="arpha" xlink:type="simple">B11C1839-F57F-5A8A-81CE-3F87BF6CA9FA</object-id><label>Figure 4.</label><caption><p><italic><tp:taxon-name><tp:taxon-name-part taxon-name-part-type="genus" reg="Phyllium">Phyllium</tp:taxon-name-part> <tp:taxon-name-part taxon-name-part-type="species" reg="boislardi">boislardi</tp:taxon-name-part></tp:taxon-name></italic> sp. nov. holotype female <abbrev xmlns:xlink="http://www.w3.org/1999/xlink" xlink:title="Private collection of Royce T. Cumming" id="ABBRID0EQ1AG" xlink:type="simple">Coll RC</abbrev> #21-037 [<abbrev xmlns:xlink="http://www.w3.org/1999/xlink" xlink:title="Insectarium de Montréal" id="ABBRID0EU1AG" xlink:type="simple">IMQC</abbrev>]. A. Dorsal habitus; B. Detail of antennae, head, and thorax, dorsal; C. Right antenna, dorsal; D. Detail of front right leg, dorsal; E. Ventral habitus; F. Terminalia, ventral (note that the subgenital plate was cut during the gutting process for preservation so it is distorted in the image); G. Thorax, coxae, and first abdominal sternites, ventral.</p></caption><graphic xmlns:xlink="http://www.w3.org/1999/xlink" xlink:href="zookeys-1256-317_article-162609__-g004.jpg" position="float" orientation="portrait" xlink:type="simple" id="oo_1447222.jpg"><uri content-type="original_file" xlink:type="simple">https://binary.pensoft.net/fig/1447222</uri></graphic></fig><p>Eggs of <italic><tp:taxon-name><tp:taxon-name-part taxon-name-part-type="genus" reg="Phyllium">Phyllium</tp:taxon-name-part> <tp:taxon-name-part taxon-name-part-type="species" reg="boislardi">boislardi</tp:taxon-name-part></tp:taxon-name></italic> sp. nov. (Fig. <xref ref-type="fig" rid="F5">5</xref>) are very similar to <italic><tp:taxon-name><tp:taxon-name-part taxon-name-part-type="genus" reg="Phyllium">Phyllium</tp:taxon-name-part> <tp:taxon-name-part taxon-name-part-type="species" reg="palawanense">palawanense</tp:taxon-name-part></tp:taxon-name></italic> eggs with the triangular cross-section and the large feather-like pinnae around the margins and operculum. These species can be differentiated by the differing micropylar plate shape as <italic><tp:taxon-name><tp:taxon-name-part taxon-name-part-type="genus" reg="Phyllium">Phyllium</tp:taxon-name-part> <tp:taxon-name-part taxon-name-part-type="species" reg="boislardi">boislardi</tp:taxon-name-part></tp:taxon-name></italic> sp. nov. has a thin, straight sided plate (Fig. <xref ref-type="fig" rid="F5">5D</xref>), vs <italic><tp:taxon-name><tp:taxon-name-part taxon-name-part-type="genus" reg="Phyllium">Phyllium</tp:taxon-name-part> <tp:taxon-name-part taxon-name-part-type="species" reg="palawanense">palawanense</tp:taxon-name-part></tp:taxon-name></italic> which has a wider, more ovoid plate. Additionally, the bald patches on the lateral walls of the capsule differ slightly, with <italic><tp:taxon-name><tp:taxon-name-part taxon-name-part-type="genus" reg="Phyllium">Phyllium</tp:taxon-name-part> <tp:taxon-name-part taxon-name-part-type="species" reg="palawanense">palawanense</tp:taxon-name-part></tp:taxon-name></italic> having longitudinal bald stripes vs <italic><tp:taxon-name><tp:taxon-name-part taxon-name-part-type="genus" reg="Phyllium">Phyllium</tp:taxon-name-part> <tp:taxon-name-part taxon-name-part-type="species" reg="boislardi">boislardi</tp:taxon-name-part></tp:taxon-name></italic> sp. nov. which has these longitudinal stripes broken up into subcells (Fig. <xref ref-type="fig" rid="F5">5B</xref>).</p><fig id="F5" position="float" orientation="portrait"><object-id xmlns:xlink="http://www.w3.org/1999/xlink" content-type="doi" xlink:type="simple">10.3897/zookeys.1256.162609.figure5</object-id><object-id xmlns:xlink="http://www.w3.org/1999/xlink" content-type="arpha" xlink:type="simple">AACB35FB-57E4-5305-B5E7-D647B0331771</object-id><label>Figure 5.</label><caption><p><italic><tp:taxon-name><tp:taxon-name-part taxon-name-part-type="genus" reg="Phyllium">Phyllium</tp:taxon-name-part> <tp:taxon-name-part taxon-name-part-type="species" reg="boislardi">boislardi</tp:taxon-name-part></tp:taxon-name></italic> sp. nov. paratype egg, <abbrev xmlns:xlink="http://www.w3.org/1999/xlink" xlink:title="Private collection of Royce T. Cumming" id="ABBRID0EA5AG" xlink:type="simple">Coll RC</abbrev> #22-001 [<abbrev xmlns:xlink="http://www.w3.org/1999/xlink" xlink:title="Private collection of Royce T. Cumming" id="ABBRID0EE5AG" xlink:type="simple">Coll RC</abbrev>]. Scale bar: 3.0 mm. A. Ventral view; B. Lateral surface; C. Dorsolateral view; D. Dorsal surface; E. Opercular (anterior) view; F. Posterior view.</p></caption><graphic xmlns:xlink="http://www.w3.org/1999/xlink" xlink:href="zookeys-1256-317_article-162609__-g005.jpg" position="float" orientation="portrait" xlink:type="simple" id="oo_1447223.jpg"><uri content-type="original_file" xlink:type="simple">https://binary.pensoft.net/fig/1447223</uri></graphic></fig></tp:treatment-sec><tp:treatment-sec sec-type="description" id="SECID0EN5AG"><title>Description.</title><p><bold>Female. <italic>Coloration</italic>.</bold> Coloration description is based upon images of the living type specimens (Fig. <xref ref-type="fig" rid="F3">3</xref>). In the holotype and paratype, the general coloration is pale green throughout. In the holotype, these are numerous colored patches across the dorsal and ventral surfaces (Fig. <xref ref-type="fig" rid="F3">3A</xref>) while the paratype is simply pale green throughout and lacks these colored patches. In the holotype, there are brown spots of varying sizes and shapes on the legs, abdomen, and tegmina. Ventral coxae coloration is pale orange (Fig. <xref ref-type="fig" rid="F3">3B</xref>).</p><p><bold><italic>Morphology</italic>. <italic>Head</italic></bold> capsule slightly longer than wide, with a dorsal surface that is smooth, lacking granulation (Fig. <xref ref-type="fig" rid="F4">4B</xref>). The posteromedial tubercle is present, singularly lobed, but not very prominent (Fig. <xref ref-type="fig" rid="F4">4B</xref>). Frontal convexity broad and ending in a blunted point; there are only a few short setae across the surface. Compound eyes small and only slightly protruding from the head capsule, not bulbous, taking up ~1/5 of the head capsule lateral margins (Fig. <xref ref-type="fig" rid="F4">4B</xref>). Ocelli absent. Antennal field approx. as wide as first antennomere.</p><p><bold><italic>Antennae</italic></bold> consist of nine segments (Fig. <xref ref-type="fig" rid="F4">4C</xref>), with the terminal segment not particularly wide or long (slightly shorter than the combined length of the previous two segments combined lengths). Antennomeres IX and the distal 1/2 of segment VIII have a rough, fuzzy texture with short, dark setae. The remaining segments are smooth, and sparsely marked with short, transparent setae, none prominent (Fig. <xref ref-type="fig" rid="F4">4C</xref>).</p><p><bold><italic>Thorax</italic>.</bold> Pronotum with slightly concave anterior margin and lateral margins that anteriorly start wide, angle inward strongly towards the posterior margin which is slightly wider than 1/2 of the anterior margin width (Fig. <xref ref-type="fig" rid="F4">4B</xref>). The pronotum anterior margin has a prominent rim, the lateral margins are less prominent, and the posterior margin is weakly developed. The pronotum surface is relatively smooth, has a small but prominent sagittal slit in the center and another near the anterior. The remainder of the surface is smooth and marked with a few other furrows (Fig. <xref ref-type="fig" rid="F4">4B</xref>). Prosternum and the anterior 1/2 of the mesosternum are covered throughout by moderately spaced granulation. The posterior 1/2 of the mesosternum and the metasternum are relatively smooth (Fig. <xref ref-type="fig" rid="F4">4G</xref>). Mesoprescutum slightly longer than wide, lateral rims lumpy with 8–10 variable sized and spaced nodes (3–5 of these are somewhat prominent; Fig. <xref ref-type="fig" rid="F4">4B</xref>). Mesoprescutum anterior rim distinctly raised and slightly lumpy but not forming a distinct sagittal spine (Fig. <xref ref-type="fig" rid="F4">4B</xref>). Mesoprescutum surface wrinkled and lumpy, mostly just with nodes along the sagittal plane, but there are several prominent nodes spread throughout the surface (Fig. <xref ref-type="fig" rid="F4">4B</xref>). Mesopleurae begin to diverge ~½ of the way along the mesoprescutum, angle prominently away with straight margins (Fig. <xref ref-type="fig" rid="F4">4B</xref>). Mesopleurae lateral margins with five or six small spiniform tubercles with interspersed granulation throughout, giving the margin a roughly textured appearance since none are particularly prominent (Fig. <xref ref-type="fig" rid="F4">4B</xref>). Face of the mesopleura slightly wrinkled along the lateral margins, and marked with two notable divots, one on the anterior margin and one near the middle (Fig. <xref ref-type="fig" rid="F4">4B</xref>).</p><p><bold><italic>Wings</italic>.</bold> Tegmina long, reaching the anterior margin of abdominal segment VIII. Tegmina venation; the subcosta (<abbrev xmlns:xlink="http://www.w3.org/1999/xlink" xlink:title="subcosta" id="ABBRID0EZBBG" xlink:type="simple">Sc</abbrev>) is the first vein in the forewing, running parallel with the margin for the first 1/2, and then bending and running towards the margin. The subcosta runs for ~¼ of the tegmina length. The radius (R) spans the anterior ½ of the forewing with two subparallel branched veins; the first radius (<abbrev xmlns:xlink="http://www.w3.org/1999/xlink" xlink:title="radius 1" id="ABBRID0E4BBG" xlink:type="simple">R1</abbrev>) branches ~¼ of the way through the wing length and terminates ~2/5 of the way through the wing length; the radial sector (<abbrev xmlns:xlink="http://www.w3.org/1999/xlink" xlink:title="radial sector" id="ABBRID0EBCBG" xlink:type="simple">Rs</abbrev>) branches ~1/3 of the way through the wing length and terminates near the distal 3/5 of the wing length. There is a weak continuation of the radius following the prominent <abbrev xmlns:xlink="http://www.w3.org/1999/xlink" xlink:title="radial sector" id="ABBRID0EFCBG" xlink:type="simple">Rs</abbrev> branching which continues on as a short but distinct <abbrev xmlns:xlink="http://www.w3.org/1999/xlink" xlink:title="radius to media crossvein" id="ABBRID0EJCBG" xlink:type="simple">R–M</abbrev> crossvein that weakly connects the two veins. The media (M) is bifurcate with both the media anterior (<abbrev xmlns:xlink="http://www.w3.org/1999/xlink" xlink:title="media anterior" id="ABBRID0ENCBG" xlink:type="simple">MA</abbrev>) and media posterior (MP) terminating near to the posterior of the tegmina. The cubitus (<abbrev xmlns:xlink="http://www.w3.org/1999/xlink" xlink:title="cubitus" id="ABBRID0ERCBG" xlink:type="simple">Cu</abbrev>) is also bifurcate, branching near the posterior ¼ of the wing into the cubitus anterior (<abbrev xmlns:xlink="http://www.w3.org/1999/xlink" xlink:title="cubitus anterior" id="ABBRID0EVCBG" xlink:type="simple">CuA</abbrev>) and cubitus posterior (<abbrev xmlns:xlink="http://www.w3.org/1999/xlink" xlink:title="cubitus posterior" id="ABBRID0EZCBG" xlink:type="simple">CuP</abbrev>) which both terminate near the wing apex. The first anal vein (<abbrev xmlns:xlink="http://www.w3.org/1999/xlink" xlink:title="first anal" id="ABBRID0E4CBG" xlink:type="simple">1A</abbrev>) is simple and fuses with the cubitus ~1/5 of the way through the tegmina length. Alae vestigial nubs.</p><p><bold><italic>Abdomen</italic>.</bold> Abdominal segments II through the anterior ½ of IV gradually and uniformly diverging. The posterior ½ of segment IV through the anterior ½ of segment VII are gradually converging. The posterior ½ of segment VII through the apex of the abdomen is converging to a blunted apex.</p><p><bold><italic>Genitalia</italic>.</bold> Subgenital plate starts at the anterior margin of tergum VIII, is relatively narrow, and extends half-way onto tergum X. The overall shape is rather narrow, with the apex a blunted point (Fig. <xref ref-type="fig" rid="F4">4F</xref>). Gonapophyses VIII are long and narrow, slightly exceeding the apex of abdominal tergum X; gonapophyses IX are mostly obstructed from view (Fig. <xref ref-type="fig" rid="F4">4F</xref>). Cerci flat, and somewhat paddle-shaped, with narrow bases broadening out to a wide distal ½ (Fig. <xref ref-type="fig" rid="F4">4F</xref>).</p><p><bold><italic>Legs</italic>.</bold> Profemoral exterior lobe broad, rounded, arching from end to end, with a width similar to the width of the interior lobe (Fig. <xref ref-type="fig" rid="F4">4D</xref>). Margin of profemoral exterior lobe smooth (Fig. <xref ref-type="fig" rid="F4">4D</xref>). Profemoral interior lobe ~2.5 × as wide as the greatest width of the profemoral shaft, slightly obtusely angled, and marked with several teeth (starting on the proximal end: two large triangular teeth, then a large gap, another large triangular tooth, followed by a smaller finely pointed tooth on the distal end; Fig. <xref ref-type="fig" rid="F4">4D</xref>). Mesofemoral exterior lobe approx. a narrow, rounded triangle with the greatest width similar to the mesofemoral shaft width, and the greatest width situated slightly distal to the midlength. Mesofemoral exterior lobe margin smooth, lacking teeth. Mesofemoral interior lobe is approx. the same width as the mesofemoral shaft, with a shape that is gently arching from end to end, with the distal 1/2 marked with 6–9 small, serrate teeth. Metafemoral interior lobe narrow on the proximal 1/2 with the wider distal 1/2 arching to the distal end. The distal 1/2 of the metafemoral interior lobe is marked with eight or nine small, serrate teeth. Metafemoral exterior lobe is thin and smooth, hugging the metafemoral shaft and lacks dentation. Protibia lacking an exterior lobe (Fig. <xref ref-type="fig" rid="F4">4D</xref>). Protibia interior lobe spans the entire length of the protibia and is ~2 × the width of the protibia shaft itself. The lobe is roundly triangular with the widest portion slightly situated slightly distal to the midlength. Mesotibiae and metatibiae simple, lacking exterior and interior lobes.</p><p><bold><italic>Measurements</italic></bold> (mm). Holotype, female: body length (including cerci and head, excluding antennae): 97.9, length/width of head: 8.4/7.2, antennae: 4.8, pronotum: 5.9, mesonotum: 8.6, length of tegmina: 62.8, greatest width of abdomen: 35.8, profemora: 20.2, mesofemora: 17.9, metafemora: 22.2, protibia: 11.4, mesotibia: 11.9, metatibia: 17.1.</p><p><bold><italic>Measurements</italic></bold> (mm). Paratype, female: body length (including cerci and head, excluding antennae): 91.1, length/width of head: 8.1/7.0, antennae: 4.5, pronotum: 6.0, mesonotum: 8.1, length of tegmina: 58.3, greatest width of abdomen: 35.3, profemora: 16.9, mesofemora: 15.8, metafemora: 19.5, protibia: 9.3, mesotibia: 10.4, metatibia: 16.2.</p><p><bold>Eggs</bold> (Fig. <xref ref-type="fig" rid="F5">5</xref>). Margins rimmed with prominent feather-like pinnae. When viewed laterally, the general shape is ovoid (Fig. <xref ref-type="fig" rid="F5">5B</xref>), and in cross-section the egg is a narrow triangle (Fig. <xref ref-type="fig" rid="F5">5E, F</xref>). Lateral surfaces flattened and marked with seven longitudinal lines of bald impressions, the lines between appearing like a network of hairy ridges. Micropylar plate slender with relatively straight margins, and covering most of the length of dorsal egg surface. Micropylar cup small and situated on the posterior 1/3. Operculum somewhat teardrop shaped due to the triangular egg cross-section, flat, and with the lateral and ventral margins set with a row of the same long feather-like appendages seen along the longitudinal margins of the capsule (dorsal margin of the operculum lacks these pinnae). The operculum surface is marked throughout with irregularly sized pits with smooth, thick rims abutting the thick rim of the neighboring pits rims (Fig. <xref ref-type="fig" rid="F5">5E</xref>). The posterior of the egg capsule has similar pits to those found on the operculum but they are slightly larger and fewer (Fig. <xref ref-type="fig" rid="F5">5F</xref>). General color tan.</p></tp:treatment-sec><tp:treatment-sec sec-type="description" id="SECID0EYFBG"><title>Measurements including the extended pinnae [mm].</title><p> Length (including operculum expansion): 7.1; maximum width of capsule when viewed from lateral aspect 5.1; length of micropylar plate 3.4.</p></tp:treatment-sec><tp:treatment-sec sec-type="etymology" id="SECID0EAGBG"><title>Etymology.</title><p>Patronym; named to honor Thierry Boislard (Canada), a colleague of the Montreal Insectarium and a good friend to the fourth author.</p></tp:treatment-sec><tp:treatment-sec sec-type="distribution" id="SECID0EFGBG"><title>Distribution.</title><p>At present only known from the type locality of Malinau, in North Kalimantan, Indonesia (Fig. <xref ref-type="fig" rid="F2">2</xref>).</p></tp:treatment-sec><tp:treatment-sec><!--Section generated to contain objects referenced in tp:taxon-treatment.--><fig id="F2" position="float" orientation="portrait"><object-id xmlns:xlink="http://www.w3.org/1999/xlink" content-type="doi" xlink:type="simple">10.3897/zookeys.1256.162609.figure2</object-id><object-id xmlns:xlink="http://www.w3.org/1999/xlink" content-type="arpha" xlink:type="simple">0F237BD3-E46B-5532-8009-878581051CE0</object-id><label>Figure 2.</label><caption><p>Distribution map for all <italic><tp:taxon-name><tp:taxon-name-part taxon-name-part-type="genus" reg="Phyllium">Phyllium</tp:taxon-name-part></tp:taxon-name></italic> species used in the molecular analysis as well as the newly described species from Obi Island not represented in the phylogenetic tree. Species names of <italic><tp:taxon-name><tp:taxon-name-part taxon-name-part-type="genus" reg="Phyllium">Phyllium</tp:taxon-name-part></tp:taxon-name></italic> from Malaysia, the Philippine Islands, and New Britain (Papua New Guinea) are shown in gray. The Indonesian archipelagic state is highlighted in blue and symbols of sampling sites of Indonesian <italic><tp:taxon-name><tp:taxon-name-part taxon-name-part-type="genus" reg="Phyllium">Phyllium</tp:taxon-name-part></tp:taxon-name></italic> species are in dark blue. White symbols show the location of the remaining <italic><tp:taxon-name><tp:taxon-name-part taxon-name-part-type="genus" reg="Phyllium">Phyllium</tp:taxon-name-part></tp:taxon-name></italic> from Malaysia, the Philippine Islands and New Britain (Papua New Guinea). The inset presents an enlarged section of Sabah (Malaysia: Borneo) and the six species found there. Abbreviations: Hal, Halmahera; Jav, Java; Kal, Kalimantan; NG, New Guinea (Papua); Ser, Seram; Sul, Sulawesi; Sum, Sumatra.</p></caption><graphic xmlns:xlink="http://www.w3.org/1999/xlink" xlink:href="zookeys-1256-317_article-162609__-g002.jpg" position="float" orientation="portrait" xlink:type="simple" id="oo_1447220.jpg"><uri content-type="original_file" xlink:type="simple">https://binary.pensoft.net/fig/1447220</uri></graphic></fig></tp:treatment-sec></tp:taxon-treatment>
