# Supplementary material for: ﻿A deeper look into the diversity of Phyllium leaf insects from Indonesia: seven new species and two unique egg morphologies (Phasmatodea, Phylliidae)
Source: Zookeys. 2025 Oct 23;1256:317–70. doi: 10.3897/zookeys.1256.162609 (PMC12576480; doi:10.3897/zookeys.1256.162609)
Supplement: XML Treatment for Phyllium morganae [file zookeys.1256.162609-treatment7.xml]

<!DOCTYPE tp:taxon-treatment
  PUBLIC "-//TaxonX//DTD Taxonomic Treatment Publishing DTD v0 20100105//EN" "tax-treatment-NSO.dtd">
<tp:taxon-treatment xmlns:tp="http://www.plazi.org/taxpub"><tp:treatment-meta><kwd-group><label>Taxon classification</label><kwd>
                <named-content content-type="kingdom">Animalia</named-content>
              </kwd><kwd>
                <named-content content-type="order">Phasmatodea</named-content>
              </kwd><kwd>
                <named-content content-type="family">Phylliidae</named-content>
              </kwd></kwd-group><mixed-citation publication-type="journal"><person-group><name><surname>Cumming</surname><given-names>Royce T.</given-names></name><name><surname>Foley</surname><given-names>Evelyn Marie</given-names></name><name><surname>Hennemann</surname><given-names>Frank H.</given-names></name><name><surname>Le Tirant</surname><given-names>Stephane</given-names></name><name><surname>Daawia</surname></name><name><surname>Warikar</surname><given-names>Evie Lilly</given-names></name><name><surname>Yando</surname><given-names>Heron</given-names></name><name><surname>Suhartawan</surname><given-names>Bambang</given-names></name><name><surname>Henze</surname><given-names>Katharina</given-names></name><name><surname>Büscher</surname><given-names>Thies H.</given-names></name><name><surname>Bank</surname><given-names>Sarah</given-names></name></person-group><article-title>﻿A deeper look into the diversity of <italic><tp:taxon-name><tp:taxon-name-part taxon-name-part-type="genus" reg="Phyllium">Phyllium</tp:taxon-name-part></tp:taxon-name></italic> leaf insects from Indonesia: seven new species and two unique egg morphologies (<tp:taxon-name><tp:taxon-name-part taxon-name-part-type="order">Phasmatodea</tp:taxon-name-part></tp:taxon-name>, <tp:taxon-name><tp:taxon-name-part taxon-name-part-type="family">Phylliidae</tp:taxon-name-part></tp:taxon-name>)</article-title><source>Zookeys</source><day>23</day><month>10</month><year>2025</year><volume>1256</volume><fpage>317</fpage><lpage>370</lpage><pub-id pub-id-type="doi">10.3897/zookeys.1256.162609</pub-id></mixed-citation></tp:treatment-meta><tp:nomenclature><label>﻿</label><tp:taxon-name><object-id xmlns:xlink="http://www.w3.org/1999/xlink" content-type="arpha" xlink:type="simple">3425B9B3-481E-5321-8DB0-6ECFBF22F0CC</object-id>
              <tp:taxon-name-part taxon-name-part-type="genus" reg="Phyllium">Phyllium</tp:taxon-name-part>
              <tp:taxon-name-part taxon-name-part-type="species" reg="morganae">morganae</tp:taxon-name-part>
              <object-id xmlns:xlink="http://www.w3.org/1999/xlink" content-type="zoobank" xlink:type="simple">https://zoobank.org/1A3DC9F8-B1A2-4529-89A2-6A9AC3DDC1C4</object-id>
            </tp:taxon-name><tp:taxon-authority>Cumming, Foley, Hennemann, Le Tirant &amp; Büscher</tp:taxon-authority><tp:taxon-status xmlns:xlink="http://www.w3.org/1999/xlink" xlink:type="simple">sp. nov.</tp:taxon-status><xref ref-type="fig" rid="F16">Fig. 16</xref></tp:nomenclature><tp:treatment-sec sec-type="type material" id="SECID0EXDCI"><title>Type material.</title><p><bold><italic>Holotype</italic></bold> (♀): Indonesia • Yapen isl., Kosiwo dist., Manainin vil., +/-1000m, 06/2022. Tissue sample SLT090 [<abbrev xmlns:xlink="http://www.w3.org/1999/xlink" xlink:title="Insectarium de Montréal" id="ABBRID0ECECI" xlink:type="simple">IMQC</abbrev>]. Specimen received from Benny De Groof (Belgium), from his permitted export of Indonesian specimens.</p></tp:treatment-sec><tp:treatment-sec sec-type="Differentiation" id="SECID0EGECI"><title>Differentiation.</title><p>Male, egg, and freshly hatched nymph unknown. Female <italic><tp:taxon-name><tp:taxon-name-part taxon-name-part-type="genus" reg="Phyllium">Phyllium</tp:taxon-name-part> <tp:taxon-name-part taxon-name-part-type="species" reg="morganae">morganae</tp:taxon-name-part></tp:taxon-name></italic> sp. nov. are most similar to <italic><tp:taxon-name><tp:taxon-name-part taxon-name-part-type="genus" reg="Phyllium">Phyllium</tp:taxon-name-part> <tp:taxon-name-part taxon-name-part-type="species" reg="philippinicum">philippinicum</tp:taxon-name-part></tp:taxon-name></italic><xref ref-type="bibr" rid="B44">Hennemann et al. 2009</xref> and <italic><tp:taxon-name><tp:taxon-name-part taxon-name-part-type="genus" reg="Phyllium">Phyllium</tp:taxon-name-part> <tp:taxon-name-part taxon-name-part-type="species" reg="bilobatum">bilobatum</tp:taxon-name-part></tp:taxon-name></italic> Gray, 1843 due to general abdominal shape with prominent lobes on segments VII and VIII. Many fine morphological details allow easy differentiation of these species. Likely the unknown female <italic><tp:taxon-name><tp:taxon-name-part taxon-name-part-type="genus" reg="Phyllium">Phyllium</tp:taxon-name-part> <tp:taxon-name-part taxon-name-part-type="species" reg="telnovi">telnovi</tp:taxon-name-part></tp:taxon-name></italic> has a similar morphology to <italic><tp:taxon-name><tp:taxon-name-part taxon-name-part-type="genus" reg="Phyllium">Phyllium</tp:taxon-name-part> <tp:taxon-name-part taxon-name-part-type="species" reg="morganae">morganae</tp:taxon-name-part></tp:taxon-name></italic> sp. nov. as these were recovered as sister species (Fig. <xref ref-type="fig" rid="F1">1</xref>). Hopefully the female <italic><tp:taxon-name><tp:taxon-name-part taxon-name-part-type="genus" reg="Phyllium">Phyllium</tp:taxon-name-part> <tp:taxon-name-part taxon-name-part-type="species" reg="telnovi">telnovi</tp:taxon-name-part></tp:taxon-name></italic> can be located one day and allow proper differentiation. From <italic><tp:taxon-name><tp:taxon-name-part taxon-name-part-type="genus" reg="Phyllium">Phyllium</tp:taxon-name-part> <tp:taxon-name-part taxon-name-part-type="species" reg="philippinicum">philippinicum</tp:taxon-name-part></tp:taxon-name></italic> the thorax morphology allows differentiation as <italic><tp:taxon-name><tp:taxon-name-part taxon-name-part-type="genus" reg="Phyllium">Phyllium</tp:taxon-name-part> <tp:taxon-name-part taxon-name-part-type="species" reg="philippinicum">philippinicum</tp:taxon-name-part></tp:taxon-name></italic> has mesopleurae which are narrow on the anterior 1/3 vs <italic><tp:taxon-name><tp:taxon-name-part taxon-name-part-type="genus" reg="Phyllium">Phyllium</tp:taxon-name-part> <tp:taxon-name-part taxon-name-part-type="species" reg="morganae">morganae</tp:taxon-name-part></tp:taxon-name></italic> sp. nov. has prominent mesopleurae which begin at the anterior margin of the mesothorax (Fig. <xref ref-type="fig" rid="F16">16C</xref>). Additionally, the uniform shape/sized teeth of the profemoral lobe interior in <italic><tp:taxon-name><tp:taxon-name-part taxon-name-part-type="genus" reg="Phyllium">Phyllium</tp:taxon-name-part> <tp:taxon-name-part taxon-name-part-type="species" reg="philippinicum">philippinicum</tp:taxon-name-part></tp:taxon-name></italic> contrast with the large and variable sized/spaced teeth on the <italic><tp:taxon-name><tp:taxon-name-part taxon-name-part-type="genus" reg="Phyllium">Phyllium</tp:taxon-name-part> <tp:taxon-name-part taxon-name-part-type="species" reg="morganae">morganae</tp:taxon-name-part></tp:taxon-name></italic> sp. nov. profemoral interior lobe (Fig. <xref ref-type="fig" rid="F16">16C</xref>). <italic><tp:taxon-name><tp:taxon-name-part taxon-name-part-type="genus" reg="Phyllium">Phyllium</tp:taxon-name-part> <tp:taxon-name-part taxon-name-part-type="species" reg="morganae">morganae</tp:taxon-name-part></tp:taxon-name></italic> sp. nov. has profemoral interior lobes more similar to <italic><tp:taxon-name><tp:taxon-name-part taxon-name-part-type="genus" reg="Phyllium">Phyllium</tp:taxon-name-part> <tp:taxon-name-part taxon-name-part-type="species" reg="bilobatum">bilobatum</tp:taxon-name-part></tp:taxon-name></italic> due to the variably sized/spaced large teeth, but the profemoral exterior lobe allows differentiation as the lobes are wider in <italic><tp:taxon-name><tp:taxon-name-part taxon-name-part-type="genus" reg="Phyllium">Phyllium</tp:taxon-name-part> <tp:taxon-name-part taxon-name-part-type="species" reg="bilobatum">bilobatum</tp:taxon-name-part></tp:taxon-name></italic> (~2 × the width of the profemoral shaft), vs in <italic><tp:taxon-name><tp:taxon-name-part taxon-name-part-type="genus" reg="Phyllium">Phyllium</tp:taxon-name-part> <tp:taxon-name-part taxon-name-part-type="species" reg="morganae">morganae</tp:taxon-name-part></tp:taxon-name></italic> sp. nov. which are thinner, only slightly wider than the profemoral shaft greatest width (Fig. <xref ref-type="fig" rid="F16">16C</xref>). The profemoral exterior lobe margin is also relatively smooth in <italic><tp:taxon-name><tp:taxon-name-part taxon-name-part-type="genus" reg="Phyllium">Phyllium</tp:taxon-name-part> <tp:taxon-name-part taxon-name-part-type="species" reg="morganae">morganae</tp:taxon-name-part></tp:taxon-name></italic> sp. nov. but is distinctly granulate in <italic><tp:taxon-name><tp:taxon-name-part taxon-name-part-type="genus" reg="Phyllium">Phyllium</tp:taxon-name-part> <tp:taxon-name-part taxon-name-part-type="species" reg="bilobatum">bilobatum</tp:taxon-name-part></tp:taxon-name></italic>.</p><fig id="F16" position="float" orientation="portrait"><object-id xmlns:xlink="http://www.w3.org/1999/xlink" content-type="doi" xlink:type="simple">10.3897/zookeys.1256.162609.figure16</object-id><object-id xmlns:xlink="http://www.w3.org/1999/xlink" content-type="arpha" xlink:type="simple">D2E87CA7-F9E5-5240-A2EC-8FB7AF1341F4</object-id><label>Figure 16.</label><caption><p><italic><tp:taxon-name><tp:taxon-name-part taxon-name-part-type="genus" reg="Phyllium">Phyllium</tp:taxon-name-part> <tp:taxon-name-part taxon-name-part-type="species" reg="morganae">morganae</tp:taxon-name-part></tp:taxon-name></italic> sp. nov. holotype female (<abbrev xmlns:xlink="http://www.w3.org/1999/xlink" xlink:title="Insectarium de Montréal" id="ABBRID0EOLCI" xlink:type="simple">IMQC</abbrev>). A. Detail of antenna, dorsal; B. Detail of head, antennae, front leg, and thorax, dorsal; C. Details of the thorax, lateral (head to the left); D. Habitus, dorsal; E. Habitus, ventral; F. Terminalia, ventral. Scale bar: 40.0 mm (D, E).</p></caption><graphic xmlns:xlink="http://www.w3.org/1999/xlink" xlink:href="zookeys-1256-317_article-162609__-g016.jpg" position="float" orientation="portrait" xlink:type="simple" id="oo_1447234.jpg"><uri content-type="original_file" xlink:type="simple">https://binary.pensoft.net/fig/1447234</uri></graphic></fig></tp:treatment-sec><tp:treatment-sec sec-type="description" id="SECID0EXLCI"><title>Description.</title><p><bold>Female. <italic>Coloration</italic>.</bold> Coloration description is based upon photographs of the live holotype specimen before it was preserved and dried (which resulted in most of the color being lost). The general coloration was lime green throughout, with the antennae brown, the larger veins of the tegmina dark orange/brown, and a few tan/brown patches present on the profemoral interior lobes and the mesofemoral lobes on the distal ends.</p><p><bold><italic>Morphology</italic>. <italic>Head</italic></bold> capsule slightly longer than wide, with a vertex that is slightly lumpy, not perfectly smooth (Fig. <xref ref-type="fig" rid="F16">16C</xref>). The posteromedial tubercle is present, singularly lobed, but not very prominent (Fig. <xref ref-type="fig" rid="F16">16C</xref>). Frontal convexity not very prominent and ending in a blunted point with several short setae across the surface. Compound eyes slightly protruding from the head capsule, not bulbous, taking up slightly &lt; 1/3 of the head capsule lateral margins (Fig. <xref ref-type="fig" rid="F16">16C</xref>). Ocelli absent. Antennal fields slightly wider than the first antennomere width.</p><p><bold><italic>Antennae</italic></bold> consist of nine segments, with segment VIII slightly wider than segments VII or IX. The terminal antennomere is not particularly long, only slightly longer than the preceding segment. Antennomeres I–VII are smooth, and sparsely marked with short setae, the terminal two antennomeres are covered in short, dense setae, giving these segments a fuzzy appearance (Fig. <xref ref-type="fig" rid="F16">16A</xref>).</p><p><bold><italic>Thorax</italic>.</bold> Pronotum with slightly concave anterior margin and lateral margins that converge only slightly, to the posterior margin which is slightly more than ½ the width of the anterior margin (Fig. <xref ref-type="fig" rid="F16">16A</xref>). The pronotum anterior margin has a prominent rim, while the lateral and posterior margins are less prominent. The pronotum surface is relatively smooth, with a prominent sagittal slit in the center and a few furrows lateral to this slit, and a prominent sagittal slit near the anterior margin (Fig. <xref ref-type="fig" rid="F16">16A</xref>). Prosternum and the anterior 1/3 of the mesosternum are marked by sparse, but prominent nodes, while the rest of the ventral thorax surfaces are relatively smooth. Mesoprescutum approximately as long as wide, lateral rims with five prominent tubercles (Fig. <xref ref-type="fig" rid="F16">16C</xref>). Mesoprescutum anterior rim prominently raised into a raised, broad sagittal spine (Fig. <xref ref-type="fig" rid="F16">16B</xref>). Mesoprescutum surface smooth except for the slightly raised mesoprescutum sagittal crest which is marked with at least two distinctly raised nodes; areas lateral to the sagittal crest smooth or slightly wrinkled (Fig. <xref ref-type="fig" rid="F16">16C</xref>). Mesopleurae begin on the anterior margin and diverge with nearly straight margins gradually (Fig. <xref ref-type="fig" rid="F16">16C</xref>). Mesopleurae lateral margins with five or six distinct tubercles which are relatively evenly spaced, and some of these have a node between them (Fig. <xref ref-type="fig" rid="F16">16C</xref>). Face of the mesopleura slightly wrinkled, with two notable divots, one on the anterior 1/3 and one near the posterior 1/3 (Fig. <xref ref-type="fig" rid="F16">16C</xref>).</p><p><bold><italic>Wings</italic>.</bold> Tegmina long, reaching onto abdominal segment VIII. Tegmina venation; the subcosta (<abbrev xmlns:xlink="http://www.w3.org/1999/xlink" xlink:title="subcosta" id="ABBRID0EPOCI" xlink:type="simple">Sc</abbrev>) is the first vein in the forewing, running parallel with the margin for the first ½, and then bending and running towards the margin. The subcosta runs for ~1/5 of the tegmina length. The radius (R) spans the anterior ½ of the forewing with two subparallel branched veins; the first radius (<abbrev xmlns:xlink="http://www.w3.org/1999/xlink" xlink:title="radius 1" id="ABBRID0ETOCI" xlink:type="simple">R1</abbrev>) branches ~1/5 of the way through the wing length and terminates ~1/3 of the way through the tegmina length; the radial sector (<abbrev xmlns:xlink="http://www.w3.org/1999/xlink" xlink:title="radial sector" id="ABBRID0EXOCI" xlink:type="simple">Rs</abbrev>) branches ~1/3 of the way through the wing length and terminates near the distal 2/5 of the wing length. There is a continuation of the radius following the prominent <abbrev xmlns:xlink="http://www.w3.org/1999/xlink" xlink:title="radial sector" id="ABBRID0E2OCI" xlink:type="simple">Rs</abbrev> branching which continues on as a short but distinct <abbrev xmlns:xlink="http://www.w3.org/1999/xlink" xlink:title="radius to media crossvein" id="ABBRID0E6OCI" xlink:type="simple">R–M</abbrev> crossvein that connects the two veins. The media (M) is bifurcate with the media anterior (<abbrev xmlns:xlink="http://www.w3.org/1999/xlink" xlink:title="media anterior" id="ABBRID0EDPCI" xlink:type="simple">MA</abbrev>) terminating near the distal 1/5 of the tegmina and media posterior (MP) terminating near to the apex of the tegmina. There is a weak continuation of the media following the prominent media posterior (MP) branching which continues on as a somewhat long <abbrev xmlns:xlink="http://www.w3.org/1999/xlink" xlink:title="media to cubitus crossvein" id="ABBRID0EHPCI" xlink:type="simple">M–Cu</abbrev> crossvein that weakly connects the two veins. The cubitus (<abbrev xmlns:xlink="http://www.w3.org/1999/xlink" xlink:title="cubitus" id="ABBRID0ELPCI" xlink:type="simple">Cu</abbrev>) is also bifurcate, branching near the apex of the tegmina into the cubitus anterior (<abbrev xmlns:xlink="http://www.w3.org/1999/xlink" xlink:title="cubitus anterior" id="ABBRID0EPPCI" xlink:type="simple">CuA</abbrev>) and cubitus posterior (<abbrev xmlns:xlink="http://www.w3.org/1999/xlink" xlink:title="cubitus posterior" id="ABBRID0ETPCI" xlink:type="simple">CuP</abbrev>) which both terminate near the wing apex. The first anal vein (<abbrev xmlns:xlink="http://www.w3.org/1999/xlink" xlink:title="first anal" id="ABBRID0EXPCI" xlink:type="simple">1A</abbrev>) is simple and fuses with the cubitus ~¼ of the way through the tegmina length. Alae vestigial.</p><p><bold><italic>Abdomen</italic>.</bold> Abdominal segments II through the anterior 2/3 of IV gradually diverging. The posterior 1/3 of segment IV through the anterior 2/3 of segment VII are slightly and uniformly converging. The posterior 1/3 of segment VII is rounded inwards towards segment VIII which like VII starts converging gradually and then rounds inward to segment IX. Segments IX and X have straight, converging margins ending in a broad rounded apex (Fig. <xref ref-type="fig" rid="F16">16F</xref>).</p><p><bold><italic>Genitalia</italic>.</bold> Subgenital plate starts at the anterior margin of tergum VIII, is broad and triangular, with straight margins, and extends ~1/2 of the way onto tergum X (Fig. <xref ref-type="fig" rid="F16">16F</xref>). Gonapophyses VIII are long and moderately broad, reaching the apex of the abdominal tergum X; gonapophyses IX are obstructed from view (Fig. <xref ref-type="fig" rid="F16">16F</xref>). Cerci flat, slightly broadening to the apical 1/3, with a slightly granular surface (Fig. <xref ref-type="fig" rid="F16">16F</xref>).</p><p><bold><italic>Legs</italic>.</bold> Profemoral exterior lobe thin and arching from end to end gently, with a maximum width only ~1.5 × the greatest width of the profemoral shaft (Fig. <xref ref-type="fig" rid="F16">16C</xref>). Margin of the profemoral exterior lobe smooth or with slight granulation. Profemoral interior lobe ~2 × as wide as the greatest width of the profemoral shaft, and marked with six or seven variably sized teeth with looping gaps between them of varying widths (Fig. <xref ref-type="fig" rid="F16">16C</xref>). Mesofemoral interior lobe slightly thicker on the distal end, with the greatest width similar in wider to the mesofemoral shaft. The mesofemoral exterior lobes greatest width is also approx. as wide as the mesofemoral shaft width, but the weighting is towards the center, with the proximal and distal ends thin. The mesofemoral exterior lobe has one or two small, distally pointing teeth on the distal 1/3 of the lobe. The mesofemoral interior lobe has eight or nine small, distally pointing teeth on the distal ½ of the lobe. Metafemoral interior lobe arcs end to end, with the distal ½ slightly wider than the proximal ½ and marked with 12 or 13 small, serrate teeth on the distal ½ of the lobe. Metafemoral exterior lobe with only two or three very small teeth on the distal 1/3 and has a width similar to the metafemoral shaft width. Protibiae exterior simple, lacking a lobe. Protibiae interior lobe spans the entire length of the protibiae and is only slightly wider than the width of the protibiae shaft itself. The lobe is roundly triangular with the widest portion slightly situated on the distal ½. Mesotibiae and metatibiae simple, lacking exterior and interior lobes.</p><p><bold><italic>Measurements</italic></bold> (mm). Holotype, female: body length (including cerci and head, excluding antennae): 79.6, length/width of head: 7.7/6.0, antennae: 5.2, pronotum: 5.6, mesonotum: 6.5, length of tegmina: 51.0, greatest width of abdomen: 37.3, profemora: 15.6, mesofemora: 14.7, metafemora: 18.1, protibia: 9.6, mesotibia: 9.8, metatibia: 16.0.</p></tp:treatment-sec><tp:treatment-sec sec-type="etymology" id="SECID0EPRCI"><title>Etymology.</title><p>Eponym; named to honor Morgan Brock-Smith (USA), recent wife to the first author. None of the hundreds of hours of research that has been focused on the phylliids over the years by the first author would have been possible without her support and love. Morgan is the stalwart partner that makes the adventures of life exciting and the challenges of life possible to overcome.</p></tp:treatment-sec><tp:treatment-sec sec-type="distribution" id="SECID0EURCI"><title>Distribution.</title><p>At present only known from the type locality of Yapen Island, Papua Province, Indonesia (Fig. <xref ref-type="fig" rid="F2">2</xref>).</p></tp:treatment-sec><tp:treatment-sec><!--Section generated to contain objects referenced in tp:taxon-treatment.--><fig id="F1" position="float" orientation="portrait"><object-id xmlns:xlink="http://www.w3.org/1999/xlink" content-type="doi" xlink:type="simple">10.3897/zookeys.1256.162609.figure1</object-id><object-id xmlns:xlink="http://www.w3.org/1999/xlink" content-type="arpha" xlink:type="simple">2DC04823-799E-5927-B81B-24D20DEE284B</object-id><label>Figure 1.</label><caption><p>Maximum Likelihood tree with focus on the phylogenetic relationships of 54 <italic><tp:taxon-name><tp:taxon-name-part taxon-name-part-type="genus" reg="Phyllium">Phyllium</tp:taxon-name-part></tp:taxon-name></italic> specimens. Tree is rooted with <italic><tp:taxon-name><tp:taxon-name-part taxon-name-part-type="genus" reg="Cryptophyllium">Cryptophyllium</tp:taxon-name-part></tp:taxon-name></italic> as the outgroup. Support values are shown at each node (SH-aLRT/<abbrev xmlns:xlink="http://www.w3.org/1999/xlink" xlink:title="Ultrafast Bootstrap" id="ABBRID0EHGAG" xlink:type="simple">UFBoot</abbrev>). The asterisk (*) indicates maximum support (100). Newly added specimens are shown in green text and new species are highlighted in green. The blue stripes on internal branches mark dispersal to Indonesia, with blue boxes specifying the exact island or region. Abbreviations: HT, holotype; PT, paratype.</p></caption><graphic xmlns:xlink="http://www.w3.org/1999/xlink" xlink:href="zookeys-1256-317_article-162609__-g001.jpg" position="float" orientation="portrait" xlink:type="simple" id="oo_1447219.jpg"><uri content-type="original_file" xlink:type="simple">https://binary.pensoft.net/fig/1447219</uri></graphic></fig><fig id="F2" position="float" orientation="portrait"><object-id xmlns:xlink="http://www.w3.org/1999/xlink" content-type="doi" xlink:type="simple">10.3897/zookeys.1256.162609.figure2</object-id><object-id xmlns:xlink="http://www.w3.org/1999/xlink" content-type="arpha" xlink:type="simple">0F237BD3-E46B-5532-8009-878581051CE0</object-id><label>Figure 2.</label><caption><p>Distribution map for all <italic><tp:taxon-name><tp:taxon-name-part taxon-name-part-type="genus" reg="Phyllium">Phyllium</tp:taxon-name-part></tp:taxon-name></italic> species used in the molecular analysis as well as the newly described species from Obi Island not represented in the phylogenetic tree. Species names of <italic><tp:taxon-name><tp:taxon-name-part taxon-name-part-type="genus" reg="Phyllium">Phyllium</tp:taxon-name-part></tp:taxon-name></italic> from Malaysia, the Philippine Islands, and New Britain (Papua New Guinea) are shown in gray. The Indonesian archipelagic state is highlighted in blue and symbols of sampling sites of Indonesian <italic><tp:taxon-name><tp:taxon-name-part taxon-name-part-type="genus" reg="Phyllium">Phyllium</tp:taxon-name-part></tp:taxon-name></italic> species are in dark blue. White symbols show the location of the remaining <italic><tp:taxon-name><tp:taxon-name-part taxon-name-part-type="genus" reg="Phyllium">Phyllium</tp:taxon-name-part></tp:taxon-name></italic> from Malaysia, the Philippine Islands and New Britain (Papua New Guinea). The inset presents an enlarged section of Sabah (Malaysia: Borneo) and the six species found there. Abbreviations: Hal, Halmahera; Jav, Java; Kal, Kalimantan; NG, New Guinea (Papua); Ser, Seram; Sul, Sulawesi; Sum, Sumatra.</p></caption><graphic xmlns:xlink="http://www.w3.org/1999/xlink" xlink:href="zookeys-1256-317_article-162609__-g002.jpg" position="float" orientation="portrait" xlink:type="simple" id="oo_1447220.jpg"><uri content-type="original_file" xlink:type="simple">https://binary.pensoft.net/fig/1447220</uri></graphic></fig></tp:treatment-sec><ref-list><ref id="B44"><mixed-citation xmlns:xlink="http://www.w3.org/1999/xlink" xlink:type="simple"><person-group><name name-style="western"><surname>Hennemann</surname><given-names>FH</given-names></name><name name-style="western"><surname>Conle</surname><given-names>OV</given-names></name><name name-style="western"><surname>Gottardo</surname><given-names>M</given-names></name><name name-style="western"><surname>Bresseel</surname><given-names>J</given-names></name></person-group> (<year>2009</year>) <article-title>On certain species of the genus <tp:taxon-name><tp:taxon-name-part taxon-name-part-type="genus">Phyllium</tp:taxon-name-part></tp:taxon-name> Illiger, 1798, with proposals for an intrageneric systematization and the descriptions of five new species from the Philippines and Palawan (<tp:taxon-name><tp:taxon-name-part taxon-name-part-type="order">Phasmida</tp:taxon-name-part></tp:taxon-name>: <tp:taxon-name><tp:taxon-name-part taxon-name-part-type="family">Phylliidae</tp:taxon-name-part></tp:taxon-name>: <tp:taxon-name><tp:taxon-name-part taxon-name-part-type="subfamily">Phylliinae</tp:taxon-name-part></tp:taxon-name>: <tp:taxon-name><tp:taxon-name-part taxon-name-part-type="tribe">Phylliini</tp:taxon-name-part></tp:taxon-name>).</article-title><source>Zootaxa</source><volume>2322</volume>(<issue>1</issue>): <fpage>1</fpage>–<lpage>83</lpage>. <ext-link xlink:href="10.11646/zootaxa.2322.1.1" ext-link-type="doi" xlink:type="simple">https://doi.org/10.11646/zootaxa.2322.1.1</ext-link></mixed-citation></ref></ref-list></tp:taxon-treatment>
