# Supplementary material for: ﻿A deeper look into the diversity of Phyllium leaf insects from Indonesia: seven new species and two unique egg morphologies (Phasmatodea, Phylliidae)
Source: Zookeys. 2025 Oct 23;1256:317–70. doi: 10.3897/zookeys.1256.162609 (PMC12576480; doi:10.3897/zookeys.1256.162609)
Supplement: XML Treatment for Phyllium ouelleti [file zookeys.1256.162609-treatment8.xml]

<!DOCTYPE tp:taxon-treatment
  PUBLIC "-//TaxonX//DTD Taxonomic Treatment Publishing DTD v0 20100105//EN" "tax-treatment-NSO.dtd">
<tp:taxon-treatment xmlns:tp="http://www.plazi.org/taxpub"><tp:treatment-meta><kwd-group><label>Taxon classification</label><kwd>
                <named-content content-type="kingdom">Animalia</named-content>
              </kwd><kwd>
                <named-content content-type="order">Phasmatodea</named-content>
              </kwd><kwd>
                <named-content content-type="family">Phylliidae</named-content>
              </kwd></kwd-group><mixed-citation publication-type="journal"><person-group><name><surname>Cumming</surname><given-names>Royce T.</given-names></name><name><surname>Foley</surname><given-names>Evelyn Marie</given-names></name><name><surname>Hennemann</surname><given-names>Frank H.</given-names></name><name><surname>Le Tirant</surname><given-names>Stephane</given-names></name><name><surname>Daawia</surname></name><name><surname>Warikar</surname><given-names>Evie Lilly</given-names></name><name><surname>Yando</surname><given-names>Heron</given-names></name><name><surname>Suhartawan</surname><given-names>Bambang</given-names></name><name><surname>Henze</surname><given-names>Katharina</given-names></name><name><surname>Büscher</surname><given-names>Thies H.</given-names></name><name><surname>Bank</surname><given-names>Sarah</given-names></name></person-group><article-title>﻿A deeper look into the diversity of <italic><tp:taxon-name><tp:taxon-name-part taxon-name-part-type="genus" reg="Phyllium">Phyllium</tp:taxon-name-part></tp:taxon-name></italic> leaf insects from Indonesia: seven new species and two unique egg morphologies (<tp:taxon-name><tp:taxon-name-part taxon-name-part-type="order">Phasmatodea</tp:taxon-name-part></tp:taxon-name>, <tp:taxon-name><tp:taxon-name-part taxon-name-part-type="family">Phylliidae</tp:taxon-name-part></tp:taxon-name>)</article-title><source>Zookeys</source><day>23</day><month>10</month><year>2025</year><volume>1256</volume><fpage>317</fpage><lpage>370</lpage><pub-id pub-id-type="doi">10.3897/zookeys.1256.162609</pub-id></mixed-citation></tp:treatment-meta><tp:nomenclature><label>﻿</label><tp:taxon-name><object-id xmlns:xlink="http://www.w3.org/1999/xlink" content-type="arpha" xlink:type="simple">95185840-172C-59A6-AE6C-CDDDBBC7B753</object-id>
              <tp:taxon-name-part taxon-name-part-type="genus" reg="Phyllium">Phyllium</tp:taxon-name-part>
              <tp:taxon-name-part taxon-name-part-type="species" reg="ouelleti">ouelleti</tp:taxon-name-part>
              <object-id xmlns:xlink="http://www.w3.org/1999/xlink" content-type="zoobank" xlink:type="simple">https://zoobank.org/3BE98FC0-ECE2-4AE8-8BB2-564693EC4DBB</object-id>
            </tp:taxon-name><tp:taxon-authority>Cumming, Foley, Hennemann, Le Tirant &amp; Büscher</tp:taxon-authority><tp:taxon-status xmlns:xlink="http://www.w3.org/1999/xlink" xlink:type="simple">sp. nov.</tp:taxon-status><xref ref-type="fig" rid="F17">Fig. 17</xref></tp:nomenclature><tp:treatment-sec sec-type="type material" id="SECID0EMTCI"><title>Type material.</title><p><bold><italic>Holotype</italic></bold> (♀): Indonesia, North Maluku, Obi Island; VII-2021 [<abbrev xmlns:xlink="http://www.w3.org/1999/xlink" xlink:title="Insectarium de Montréal" id="ABBRID0EXTCI" xlink:type="simple">IMQC</abbrev>].</p></tp:treatment-sec><tp:treatment-sec sec-type="Differentiation" id="SECID0E2TCI"><title>Differentiation.</title><p>Presently only the female is known. The female <italic><tp:taxon-name><tp:taxon-name-part taxon-name-part-type="genus" reg="Phyllium">Phyllium</tp:taxon-name-part> <tp:taxon-name-part taxon-name-part-type="species" reg="ouelleti">ouelleti</tp:taxon-name-part></tp:taxon-name></italic> sp. nov. is morphologically most similar to <italic><tp:taxon-name><tp:taxon-name-part taxon-name-part-type="genus" reg="Phyllium">Phyllium</tp:taxon-name-part> <tp:taxon-name-part taxon-name-part-type="species" reg="tobeloense">tobeloense</tp:taxon-name-part></tp:taxon-name></italic> due to general femoral lobe shape/spination, coxae coloration, and overall body shape/size. The tegmina length and venation allows differentiation of these two species, as <italic><tp:taxon-name><tp:taxon-name-part taxon-name-part-type="genus" reg="Phyllium">Phyllium</tp:taxon-name-part> <tp:taxon-name-part taxon-name-part-type="species" reg="ouelleti">ouelleti</tp:taxon-name-part></tp:taxon-name></italic> sp. nov. has longer tegmina, reaching the anterior margin of abdominal segment IX while <italic><tp:taxon-name><tp:taxon-name-part taxon-name-part-type="genus" reg="Phyllium">Phyllium</tp:taxon-name-part> <tp:taxon-name-part taxon-name-part-type="species" reg="tobeloense">tobeloense</tp:taxon-name-part></tp:taxon-name></italic> has them only reaching onto segments VII or VIII. Likely due to the longer tegmina, there is also a difference in the venation as the media (M) is trifurcate in <italic><tp:taxon-name><tp:taxon-name-part taxon-name-part-type="genus" reg="Phyllium">Phyllium</tp:taxon-name-part> <tp:taxon-name-part taxon-name-part-type="species" reg="ouelleti">ouelleti</tp:taxon-name-part></tp:taxon-name></italic> sp. nov. but bifurcate in <italic><tp:taxon-name><tp:taxon-name-part taxon-name-part-type="genus" reg="Phyllium">Phyllium</tp:taxon-name-part> <tp:taxon-name-part taxon-name-part-type="species" reg="tobeloense">tobeloense</tp:taxon-name-part></tp:taxon-name></italic>. Also, these two species can be differentiated by the mesoprescutum surface area, as <italic><tp:taxon-name><tp:taxon-name-part taxon-name-part-type="genus" reg="Phyllium">Phyllium</tp:taxon-name-part> <tp:taxon-name-part taxon-name-part-type="species" reg="ouelleti">ouelleti</tp:taxon-name-part></tp:taxon-name></italic> sp. nov. has a smaller surface due to a wider membranous attachment area of the forewings (vs <italic><tp:taxon-name><tp:taxon-name-part taxon-name-part-type="genus" reg="Phyllium">Phyllium</tp:taxon-name-part> <tp:taxon-name-part taxon-name-part-type="species" reg="tobeloense">tobeloense</tp:taxon-name-part></tp:taxon-name></italic> which has smaller forewing attachment membranous areas, allowing the mesoprescutum to reach further back posteriorly). This membranous tegmina attachment area in <italic><tp:taxon-name><tp:taxon-name-part taxon-name-part-type="genus" reg="Phyllium">Phyllium</tp:taxon-name-part> <tp:taxon-name-part taxon-name-part-type="species" reg="ouelleti">ouelleti</tp:taxon-name-part></tp:taxon-name></italic> sp. nov. also shortens the mesoprescutum lateral margins, resulting in the tubercles along these margins to be more tightly packed (Fig. <xref ref-type="fig" rid="F17">17F</xref>), vs in <italic><tp:taxon-name><tp:taxon-name-part taxon-name-part-type="genus" reg="Phyllium">Phyllium</tp:taxon-name-part> <tp:taxon-name-part taxon-name-part-type="species" reg="tobeloense">tobeloense</tp:taxon-name-part></tp:taxon-name></italic> where they are slightly more spread out. Additionally, the mesopleurae lateral margin differs slightly, as <italic><tp:taxon-name><tp:taxon-name-part taxon-name-part-type="genus" reg="Phyllium">Phyllium</tp:taxon-name-part> <tp:taxon-name-part taxon-name-part-type="species" reg="ouelleti">ouelleti</tp:taxon-name-part></tp:taxon-name></italic> sp. nov. has the margin nearly perfectly straight (Fig. <xref ref-type="fig" rid="F17">17F</xref>), vs <italic><tp:taxon-name><tp:taxon-name-part taxon-name-part-type="genus" reg="Phyllium">Phyllium</tp:taxon-name-part> <tp:taxon-name-part taxon-name-part-type="species" reg="tobeloense">tobeloense</tp:taxon-name-part></tp:taxon-name></italic> which has them angled slightly more prominently inward towards the anterior, resulting in a slight bend on the anterior end. The tegmina length also differs as <italic><tp:taxon-name><tp:taxon-name-part taxon-name-part-type="genus" reg="Phyllium">Phyllium</tp:taxon-name-part> <tp:taxon-name-part taxon-name-part-type="species" reg="tobeloense">tobeloense</tp:taxon-name-part></tp:taxon-name></italic> has shorter tegmina, only reaching to the anterior margin of abdominal tergite VIII or slightly onto it, but <italic><tp:taxon-name><tp:taxon-name-part taxon-name-part-type="genus" reg="Phyllium">Phyllium</tp:taxon-name-part> <tp:taxon-name-part taxon-name-part-type="species" reg="ouelleti">ouelleti</tp:taxon-name-part></tp:taxon-name></italic> sp. nov. has tegmina which reach the anterior margin of tergite IX (Fig. <xref ref-type="fig" rid="F17">17A</xref>).</p><fig id="F17" position="float" orientation="portrait"><object-id xmlns:xlink="http://www.w3.org/1999/xlink" content-type="doi" xlink:type="simple">10.3897/zookeys.1256.162609.figure17</object-id><object-id xmlns:xlink="http://www.w3.org/1999/xlink" content-type="arpha" xlink:type="simple">D169085B-7CCB-5D34-A7D1-90D12824B017</object-id><label>Figure 17.</label><caption><p><italic><tp:taxon-name><tp:taxon-name-part taxon-name-part-type="genus" reg="Phyllium">Phyllium</tp:taxon-name-part> <tp:taxon-name-part taxon-name-part-type="species" reg="ouelleti">ouelleti</tp:taxon-name-part></tp:taxon-name></italic> sp. nov. holotype female (<abbrev xmlns:xlink="http://www.w3.org/1999/xlink" xlink:title="Insectarium de Montréal" id="ABBRID0E1ZCI" xlink:type="simple">IMQC</abbrev>). A. Habitus, dorsal; B. Details of antennae, dorsal; C. Detail of front right leg, dorsal; D. Thorax, lateral (head to the right); E. Habitus, ventral; F. Details of the antennae, head, and thorax, dorsal; G. Terminalia, ventral. Scale bars: 20.0 mm (A); 5.0 mm (B); 10 mm (C); 20.0 mm (E); 10.0 mm (F).</p></caption><graphic xmlns:xlink="http://www.w3.org/1999/xlink" xlink:href="zookeys-1256-317_article-162609__-g017.jpg" position="float" orientation="portrait" xlink:type="simple" id="oo_1447235.jpg"><uri content-type="original_file" xlink:type="simple">https://binary.pensoft.net/fig/1447235</uri></graphic></fig></tp:treatment-sec><tp:treatment-sec sec-type="description" id="SECID0ED1CI"><title>Description.</title><p><bold>Female. <italic>Coloration</italic>.</bold> Coloration description is based upon the dead, dried holotype specimen (Fig. <xref ref-type="fig" rid="F17">17</xref>). Unfortunately, the holotype appears to have not been dried very well, and has many dark, discolored areas. Some coloration that can be seen is that the mesocoxae and metacoxae differ in color, with the mesocoxae a similar color to the surrounding tissue, while the metacoxae appear to have a dark spot, similar to <italic><tp:taxon-name><tp:taxon-name-part taxon-name-part-type="genus" reg="Phyllium">Phyllium</tp:taxon-name-part> <tp:taxon-name-part taxon-name-part-type="species" reg="tobeloense">tobeloense</tp:taxon-name-part></tp:taxon-name></italic> but not quite as crisply edged as in that species. Additionally, the profemoral interior lobes and protibiae interior lobes appear to have some orange striping, a feature which is known from several <italic><tp:taxon-name><tp:taxon-name-part taxon-name-part-type="genus" reg="Phyllium">Phyllium</tp:taxon-name-part></tp:taxon-name></italic> species, but is often variable in its intensity or completely absent in some individuals.</p><p><bold><italic>Morphology</italic>. <italic>Head</italic></bold> capsule is longer than wide, with a vertex that is relatively smooth except for a singularly pointed posteromedial tubercle which is not very large (Fig. <xref ref-type="fig" rid="F17">17F</xref>). Frontal convexity broad and ending in a relatively fine point; surfaces smooth except for a few short setae. Compound eyes only slightly protruding from the head capsule, not overly large, taking up ~¼ of the head capsule lateral margins (Fig. <xref ref-type="fig" rid="F17">17F</xref>). Ocelli absent. Antennal field slightly wider than the first antennomere.</p><p><bold><italic>Antennae</italic></bold> consist of nine segments, with the terminal segment approx. the same length as the preceding two segments’ lengths combined (Fig. <xref ref-type="fig" rid="F17">17B</xref>). Antennomeres I–VII smooth but sparsely marked with small transparent setae, the terminal two antennomeres are covered in dense, short setae giving them a fuzzy appearance (Fig. <xref ref-type="fig" rid="F17">17B</xref>).</p><p><bold><italic>Thorax</italic>.</bold> Pronotum with slight concave anterior margin and straight lateral margins, which converge to the posterior margin that is ½ the width of the anterior margin (Fig. <xref ref-type="fig" rid="F17">17F</xref>). The pronotum surface is relatively smooth, with only a prominent pit in the center and a sagittal furrow on the anterior 1/2 (Fig. <xref ref-type="fig" rid="F17">17F</xref>). The pronotum has a distinctly formed anterior rim, moderately formed lateral rims, and a weakly formed posterior rim (Fig. <xref ref-type="fig" rid="F17">17F</xref>). Prosternum, mesosternum, and metanotum have nodes running along the sagittal plane, with the lateral margins relatively smooth, lacking nodes. Mesoprescutum approx. as long as wide, lateral rims with four tubercles and one or two smaller nodes interspersed (Fig. <xref ref-type="fig" rid="F17">17F</xref>). The tegmina membranous attachment areas are large and encroach on the mesoprescutum lateral margins, shortening them and compressing the tubercles somewhat (Fig. <xref ref-type="fig" rid="F17">17F</xref>). Mesoprescutum anterior rim prominent and raised into a blunted sagittal spine; the mesoprescutum rim surface is slightly lumpy (Fig. <xref ref-type="fig" rid="F17">17D</xref>). Mesoprescutum raised slightly along the sagittal crest, which is marked with three small nodes, while the remainder of the surface is smooth (Fig. <xref ref-type="fig" rid="F17">17F</xref>). Mesopleurae begin near the anterior rim, have straight margins, and run uniformly diverging throughout their lengths (Fig. <xref ref-type="fig" rid="F17">17F</xref>). Mesopleurae lateral margins with five or six moderately sized tubercles with minimal granulation between a few of the larger ones (Fig. <xref ref-type="fig" rid="F17">17F</xref>). Face of the mesopleura smooth or slightly wrinkled, with two notable divots, one on the anterior 1/3 and one less prominent one slightly posterior to the middle (Fig. <xref ref-type="fig" rid="F17">17F</xref>).</p><p><bold><italic>Wings</italic>.</bold> Tegmina long, reaching the anterior margin of abdominal segment IX. Tegmina venation; the subcosta (<abbrev xmlns:xlink="http://www.w3.org/1999/xlink" xlink:title="subcosta" id="ABBRID0EZ4CI" xlink:type="simple">Sc</abbrev>) is the first vein in the forewing, running parallel with the margin for the first 1/2, and then bending and running towards the margin where it terminates 1/3 of the way through the wing length. The radius (R) spans the central portion of the forewing with two subparallel branched veins; the first radius (<abbrev xmlns:xlink="http://www.w3.org/1999/xlink" xlink:title="radius 1" id="ABBRID0E44CI" xlink:type="simple">R1</abbrev>) branches ~1/5 of the way through the wing length and terminates slightly proximal to the midline, and the radial sector (<abbrev xmlns:xlink="http://www.w3.org/1999/xlink" xlink:title="radial sector" id="ABBRID0EB5CI" xlink:type="simple">Rs</abbrev>) branches ~1/3 of the way through the wing length and terminates near the distal 1/3 of the wing length. There is a weak continuation of the radius following the prominent <abbrev xmlns:xlink="http://www.w3.org/1999/xlink" xlink:title="radial sector" id="ABBRID0EF5CI" xlink:type="simple">Rs</abbrev> branching which continues on as a short and thin <abbrev xmlns:xlink="http://www.w3.org/1999/xlink" xlink:title="radius to media crossvein" id="ABBRID0EJ5CI" xlink:type="simple">R–M</abbrev> crossvein that does not appear to actually connect the two veins. The media (M) is trifurcate with a media anterior (<abbrev xmlns:xlink="http://www.w3.org/1999/xlink" xlink:title="media anterior" id="ABBRID0EN5CI" xlink:type="simple">MA</abbrev>; originating near the middle of the tegmina length and terminating on the distal 1/5), first media posterior (<abbrev xmlns:xlink="http://www.w3.org/1999/xlink" xlink:title="first media posterior" id="ABBRID0ER5CI" xlink:type="simple">MP1</abbrev>; originating on the distal 1/3 of the tegmina length and terminating near the apex), and a second media posterior (<abbrev xmlns:xlink="http://www.w3.org/1999/xlink" xlink:title="second media posterior" id="ABBRID0EV5CI" xlink:type="simple">MP2</abbrev>; which is small, originates near the distal 1/5 of the tegmina length and terminates near the tegmina apex). The cubitus (<abbrev xmlns:xlink="http://www.w3.org/1999/xlink" xlink:title="cubitus" id="ABBRID0EZ5CI" xlink:type="simple">Cu</abbrev>) is also bifurcate, branching near the posterior 1⁄10 of the wing into the cubitus anterior (<abbrev xmlns:xlink="http://www.w3.org/1999/xlink" xlink:title="cubitus anterior" id="ABBRID0E45CI" xlink:type="simple">CuA</abbrev>) and cubitus posterior (<abbrev xmlns:xlink="http://www.w3.org/1999/xlink" xlink:title="cubitus posterior" id="ABBRID0EB6CI" xlink:type="simple">CuP</abbrev>) which both terminate at the wing apex. The first anal vein (<abbrev xmlns:xlink="http://www.w3.org/1999/xlink" xlink:title="first anal" id="ABBRID0EF6CI" xlink:type="simple">1A</abbrev>) is simple and fuses with the cubitus early on, ~¼ of the way through the tegmina length. Alae vestigial.</p><p><bold><italic>Abdomen</italic>.</bold> Abdominal segments II through the anterior 2/3 of IV uniformly diverging. The posterior 1/3 of segment IV through segment VII are converging, with the degree of convergence slightly increasing from IV through VII. The posterior 1/3 of segment VIII ends in a slightly rounded lobe. Segments IX and X are notably narrower than the previous segments, and have straight, converging margins to the broad rounded apex.</p><p><bold><italic>Genitalia</italic>.</bold> Subgenital plate starts at the anterior margin of tergum VIII, is moderately broad, and extends halfway onto tergum X with straight margins ending in a fine point (Fig. <xref ref-type="fig" rid="F17">17G</xref>). Gonapophyses VIII are long and moderately broad, reaching the apex of abdominal tergum X; gonapophyses IX are shorter and narrower, hidden below gonapophyses VIII (Fig. <xref ref-type="fig" rid="F17">17G</xref>). Cerci flat, somewhat rectangular, with a slightly rough textured surface (Fig. <xref ref-type="fig" rid="F17">17G</xref>).</p><p><bold><italic>Legs</italic>.</bold> Profemoral exterior lobe smoothly arching from end to end, ~3 × wider than the width of the profemoral shaft greatest width (Fig. <xref ref-type="fig" rid="F17">17C</xref>). Edge of the profemoral exterior lobe smooth and unadorned (Fig. <xref ref-type="fig" rid="F17">17C</xref>). Profemoral interior lobe as wide as the exterior lobe, approximately right angled, and marked with six teeth (four large and two small) arranged in a small-large-large-small-large-large pattern, with looping gaps between the teeth (Fig. <xref ref-type="fig" rid="F17">17C</xref>). Mesofemoral exterior lobe roughly a narrow, rounded triangle with the greatest width only slightly wider than the mesofemoral shaft width, and the greatest width situated on the distal 1/3 of the mesofemora. Just distal to the mesofemoral exterior lobe greatest width is a singular, small tooth. Mesofemoral interior lobe is approx. the same width as the mesofemoral shaft, and is similar to the exterior lobe with the greatest width on the distal 1/3, but the interior lobe is slightly more rounded, not as straight edged as the exterior lobe. Mesofemoral interior lobe distal 1/2 is also marked by six or seven small, distally pointing, serrate teeth. Metafemoral interior lobe arcs end to end, with the distal 1/2 slightly wider than the proximal 1/2 and marked with nine serrated teeth on the distal 1/2 of the lobe. Metafemoral exterior lobe is thin and smooth, hugging the metafemoral shaft and lacks dentation. Protibia lacking an exterior lobe (Fig. <xref ref-type="fig" rid="F17">17C</xref>). Protibia interior lobe spans the entire length of the protibia and is ~2 × the width of the protibia shaft itself. The lobe is roundly triangular with the widest portion on the distal 1/2. Mesotibiae and metatibiae simple, lacking exterior and interior lobes.</p><p><bold><italic>Measurements</italic></bold> (mm). Holotype, female: body length (including cerci and head, excluding antennae): 93.5, length/width of head: 10.5/8.1, antennae: 5.3, pronotum: 6.7, mesonotum: 7.8, length of tegmina: 62.6, greatest width of abdomen: 37.0, profemora: 18.8, mesofemora: 16.5, metafemora: 22.7, protibia: 11.3, mesotibia: 11.7, metatibia: 17.8.</p></tp:treatment-sec><tp:treatment-sec sec-type="etymology" id="SECID0EBBDI"><title>Etymology.</title><p>Patronym, named after Pierre-Olivier Ouellet, who donated the specimen to the <abbrev xmlns:xlink="http://www.w3.org/1999/xlink" xlink:title="Insectarium de Montréal" id="ABBRID0EHBDI" xlink:type="simple">IMQC</abbrev>.</p></tp:treatment-sec><tp:treatment-sec sec-type="distribution" id="SECID0ELBDI"><title>Distribution.</title><p>At present only known from Obi Island, Indonesia (Fig. <xref ref-type="fig" rid="F2">2</xref>).</p></tp:treatment-sec><tp:treatment-sec sec-type="remarks" id="SECID0EVBDI"><title>Remarks.</title><p>Despite Obi being a relatively small island (ca 2,542 km<sup>2</sup>), this new species represents the second species of leaf insect known from Obi Island, the first being <italic><tp:taxon-name><tp:taxon-name-part taxon-name-part-type="genus" reg="Comptaphyllium">Comptaphyllium</tp:taxon-name-part> <tp:taxon-name-part taxon-name-part-type="species" reg="regina">regina</tp:taxon-name-part></tp:taxon-name></italic> (<xref ref-type="bibr" rid="B28">Cumming et al. 2019b</xref>). Morphologically this species is most similar to <italic><tp:taxon-name><tp:taxon-name-part taxon-name-part-type="genus" reg="Phyllium">Phyllium</tp:taxon-name-part> <tp:taxon-name-part taxon-name-part-type="species" reg="tobeloense">tobeloense</tp:taxon-name-part></tp:taxon-name></italic> and likely represents a closely related species. Unfortunately, the holotype <italic><tp:taxon-name><tp:taxon-name-part taxon-name-part-type="genus" reg="Phyllium">Phyllium</tp:taxon-name-part> <tp:taxon-name-part taxon-name-part-type="species" reg="ouelleti">ouelleti</tp:taxon-name-part></tp:taxon-name></italic> sp. nov. is somewhat degraded and was therefore not included in our molecular phylogeny to confirm this relationship.</p></tp:treatment-sec><tp:treatment-sec><!--Section generated to contain objects referenced in tp:taxon-treatment.--><fig id="F2" position="float" orientation="portrait"><object-id xmlns:xlink="http://www.w3.org/1999/xlink" content-type="doi" xlink:type="simple">10.3897/zookeys.1256.162609.figure2</object-id><object-id xmlns:xlink="http://www.w3.org/1999/xlink" content-type="arpha" xlink:type="simple">0F237BD3-E46B-5532-8009-878581051CE0</object-id><label>Figure 2.</label><caption><p>Distribution map for all <italic><tp:taxon-name><tp:taxon-name-part taxon-name-part-type="genus" reg="Phyllium">Phyllium</tp:taxon-name-part></tp:taxon-name></italic> species used in the molecular analysis as well as the newly described species from Obi Island not represented in the phylogenetic tree. Species names of <italic><tp:taxon-name><tp:taxon-name-part taxon-name-part-type="genus" reg="Phyllium">Phyllium</tp:taxon-name-part></tp:taxon-name></italic> from Malaysia, the Philippine Islands, and New Britain (Papua New Guinea) are shown in gray. The Indonesian archipelagic state is highlighted in blue and symbols of sampling sites of Indonesian <italic><tp:taxon-name><tp:taxon-name-part taxon-name-part-type="genus" reg="Phyllium">Phyllium</tp:taxon-name-part></tp:taxon-name></italic> species are in dark blue. White symbols show the location of the remaining <italic><tp:taxon-name><tp:taxon-name-part taxon-name-part-type="genus" reg="Phyllium">Phyllium</tp:taxon-name-part></tp:taxon-name></italic> from Malaysia, the Philippine Islands and New Britain (Papua New Guinea). The inset presents an enlarged section of Sabah (Malaysia: Borneo) and the six species found there. Abbreviations: Hal, Halmahera; Jav, Java; Kal, Kalimantan; NG, New Guinea (Papua); Ser, Seram; Sul, Sulawesi; Sum, Sumatra.</p></caption><graphic xmlns:xlink="http://www.w3.org/1999/xlink" xlink:href="zookeys-1256-317_article-162609__-g002.jpg" position="float" orientation="portrait" xlink:type="simple" id="oo_1447220.jpg"><uri content-type="original_file" xlink:type="simple">https://binary.pensoft.net/fig/1447220</uri></graphic></fig></tp:treatment-sec><ref-list><ref id="B28"><mixed-citation xmlns:xlink="http://www.w3.org/1999/xlink" xlink:type="simple"><person-group><name name-style="western"><surname>Cumming</surname><given-names>RT</given-names></name><name name-style="western"><surname>Le Tirant</surname><given-names>S</given-names></name><name name-style="western"><surname>Hennemann</surname><given-names>FH</given-names></name></person-group> (<year>2019b</year>) <article-title>A new leaf insect from Obi Island (Wallacea, Indonesia) and description of a new subgenus within <tp:taxon-name><tp:taxon-name-part taxon-name-part-type="genus">Phyllium</tp:taxon-name-part></tp:taxon-name> Illiger, 1798 (<tp:taxon-name><tp:taxon-name-part taxon-name-part-type="order">Phasmatodea</tp:taxon-name-part></tp:taxon-name>: <tp:taxon-name><tp:taxon-name-part taxon-name-part-type="family">Phylliidae</tp:taxon-name-part></tp:taxon-name>: <tp:taxon-name><tp:taxon-name-part taxon-name-part-type="subfamily">Phylliinae</tp:taxon-name-part></tp:taxon-name>).</article-title><source>Faunitaxys</source><volume>7</volume>(<issue>13</issue>): <fpage>1</fpage>–<lpage>9</lpage>. <ext-link xlink:href="https://hal.science/hal-03670924" ext-link-type="uri" xlink:type="simple">https://hal.science/hal-03670924</ext-link></mixed-citation></ref></ref-list></tp:taxon-treatment>
