# Supplementary material for: ﻿A deeper look into the diversity of Phyllium leaf insects from Indonesia: seven new species and two unique egg morphologies (Phasmatodea, Phylliidae)
Source: Zookeys. 2025 Oct 23;1256:317–70. doi: 10.3897/zookeys.1256.162609 (PMC12576480; doi:10.3897/zookeys.1256.162609)
Supplement: Supplementary material 1 — All sampled specimens are listed with their collection data, deposition location, and GenBank accession numbers for the generated sequences [file zookeys-1256-317_article-162609__-s001.xlsx]

## Sheet: SuppTable
Supplementary material 1. List of species included for the phylogenetic analysis. Information and sampling was taken from Bank et al. (2021b). Taxonomic changes are highighted by asterisks and newly added specimens are in bold. Material from type species indicated as HT= holotype, NT= neotype and PT= paratype. Accession numbers are listed for each sequence used, while newly sequenced data are in …
Collection acronyms: BioDiv Gö = Biodiversity Museum, University of Göttingen, Göttingen, Germany; Coll RC = Private collection of Royce T. Cumming, California, United States; Coll SLT = Private collection of Stéphane Le Tirant, Québec, Canada; IMQC = Insectarium de Montréal, Montréal, Québec, Canada; PNM = National Museum of the Philippines, Manila: Philippines; SDEI = Deutsches Entomologische…
Phylliidae species	Locality	Sample ID	Collection deposition	Type species	18S	28S	H3	COI	COII	16S
Cryptophyllium icarus	Vietnam: Lam Dong, Bao Loc	17-267	Coll RC	PT	MW703244	MW165169	MW686032	MW161184	MW686117	MW165192
Cryptophyllium phami	Vietnam: Cat Tien NP	SB0050	BioDiv Gö	Type locality	MW703291	MW165188	MW686087	MW161216	MW686174	MW165215
Cryptophyllium tibetense	China: Tibet, Medong Region	18-21	//	Type locality	MW703248	MW165171	MW686036	MW161217	MW686121	MW165194
Cryptophyllium westwoodii	Thailand: Chiang Mai Province	16-148	IMQC	NT	MW703257	MW165179	MW686046	MW161185	MW686134	MW165203
Phyllium antonkozlovi	Philippines: Luzon, Isabela, Dindin	16-122	PNM	HT	MW703277	MW703205	MW686070	MW698892	MW686155	MW703333
Phyllium arthurchungi	Malaysia: Borneo, Sabah, Tawau	18-178	Coll RC		MW703246	MW703187	MW686034	MW698872	MW686119	MW703314
Phyllium boislardi sp. nov.	Indonesia: Kalimantan, North Kalimantan, Malinau	SLT30	IMQC	♀ (HT)		OQ685045	OQ683447	OQ706140	OQ683440	OQ685035
Phyllium boislardi sp. nov.	Indonesia: Kalimantan, North Kalimantan, Malinau	SLT31	Coll SLT	♀ (PT)				OQ706141
Phyllium bonifacioi	Philippines: Luzon, Cagayan, Santa Ana	16-062	Coll RC			MW165174		MW161177	MW686128	MW165198
Phyllium bourquei	Philippines: Luzon, Nueva Vizcaya, Kayapa	17-203	PNM	HT		MW703237		MW698920	MW686192	MW703363
Phyllium bradleri	Malaysia: Borneo, Sabah, Tambunan	16-196	Coll RC			MW703204	MW686069	MW698891	MW686154	MW703332
Phyllium brossardi	Malaysia: Borneo, Sabah, Ranau	17-278	IMQC	HT			MW686115	MW698926	MW686199	MW703368
Phyllium cayabyabi sp. nov.	Indonesia: Kalimantan, North Kalimantan, Malinau, Tanjung Lapang Village	20-135	Coll RC	♀ (HT)					OQ683436
Phyllium cayabyabi sp. nov.	Indonesia: Kalimantan, North Kalimantan, Malinau, Tanjung Lapang Village	20-137	IMQC	♂ (PT)		OQ685041			OQ683437	OQ685031
Phyllium cf. telnovi	Papua New Guinea: Imino	17-260	Coll RC		MW703256	MW703193	MW686044	MW698878	MW686132	MW703319
Phyllium chenqiae	Malaysia: Borneo	16-232	Coll RC		MW703311	MW703241	MW686113	MW698924	MW686197	MW703366
Phyllium crapulatum sp. nov.	Indonesia: Kalimantan, West Kalimantan Province, Mount Bawang	SLT069	IMQC	♂ (HT)		PV446089		PV441707		PV446091
Phyllium cummingi	Malaysia: Borneo, Sabah, Tambunan, Mt. Trus Madi	16-123	Coll RC	PT		MW703206	MW686071	MW698893	MW686156	MW703334
Phyllium elegans	Papua New Guinea: New Britain	17-108	Coll RC		MW703306	MW703234	MW686106	MW698918	MW686189	MW703360
Phyllium ericoriai 1	Philippines: Luzon, Quirino, Nagtipunan	16-060	Coll RC		MW703255	MW165176	MW686043	MW161179	MW686131	MW165200
Phyllium ericoriai 2	Philippines: Luzon, Aurora, Dingalan	16-277	Coll RC		MW703254	MW703192	MW686042	MW698877	MW686130	MW703318
Phyllium ericoriai 3	Philippines: Catanduanes Island, Ibong Sapa	CC9	//		MW703263	MW703198	MW686055	MW698883	MW686141	MW703324
Phyllium fallorum	Philippines: Mindanao, Davao Del Sur, Kapatagan	16-121	SDNHM	HT		MW703207	MW686072	MW698894	MW686157	MW703335
Phyllium gantungense	Philippines: Palawan, Mt.Mantalingajan	16-241	Coll RC		MW703284	MW703213	MW686081	MW698900	MW686168	MW703341
Phyllium gardabagusi	Indonesia: Java, Mt. Halimun	16-202	IMQC	HT	MW703266	MN364963	MW686058	MN365002	MW686144	MN364982
Phyllium hausleithneri	Malaysia: Peninsular Malayisa, Perak, Tapah Hills	16-086	Coll RC	Type locality	MW703264	MN364959	MW686056	MN364999	MW686142	MN364978
Phyllium hennemanni sp. nov.	Indonesia: Sulawesi, South Sulawesi, Sulawesi Selatan, Bungadidi	SB0642	ZSMC	♀ (HT)		OQ685043	OQ683443	OQ706138	OQ683441	OQ685033
Phyllium illusorium sp. nov.	Indonesia: Buton Island	SB0690	RBINS	♂ (HT)			PV446091	PV441706
Phyllium jacobsoni	Indonesia: Java	16-090	Coll RC		MW703265	MN364961	MW686057	MN365001	MW686143	MN364980
Phyllium letiranti	Indonesia: Peleng	17-008	IMQC	♀ (PT)	MW703310	MW703240	MW686112	MW698923	MW686196
Phyllium letiranti	Indonesia: Peleng Island	17-015	IMQC	♀ (HT)				PV070162
Phyllium letiranti	Indonesia: Peleng Island	17-056	Coll RC	♂ (PT)		PV070166		PV070163
Phyllium mabantai 1	Philippines: Mindanao, Mt. Apo	16-054	Coll RC	Type locality	MW703272	MW703200	MW686064	MW698886	MW686149	MW703327
Phyllium mabantai 2	Philippines: Mindanao, Agusan del Norte, Esperanza	16-051	Coll RC		MW703271		MW686063	MW698885		MW703326
Phyllium mamasaense "Mt Nokilolaki" female	Indonesia: Sulawesi, Central Sulawesi, Mt. Nokilolaki	SLT017	Coll RC	male or female?				PV070164
Phyllium mamasaense "Mt Nokilolaki" male	Indonesia: Sulawesi, Central Sulawesi, Mt. Nokilolaki	SLT032	Coll SLT	male or female?				PV070165
Phyllium mamasaense "Palolo Palu" female	Indonesia: Sulawesi, Palolo Palu	19-054	Coll RC	♀	MW703252	MW703190	MW686039	MW698875	MW686126	MW703317
Phyllium mindorense	Philippines: Mindoro, Puerto Galera	16-207	Coll RC		MW703273	MW703201	MW686065	MW698887	MW686150	MW703328
Phyllium morganae sp. nov.	Indonesia: Yapen Island, Kosiwo, Manainin	SLT090	IMQC	♀ (HT)		PV446090	PV446092	PV441708		PV446092
Phyllium nisus	Indonesia: Sumatra, Bengkulu	17-092	Coll RC	PT		MN364974	MW686109	MN365011	MW686193	MN364995
Phyllium palawanense	Philippines: Palawan	17-112	Coll RC			MW703235	MW686107	MW698919	MW686190	MW703361
Phyllium philippinicum	Philippines: Luzon	PHS1	//			FJ474159.1	FJ474237.1	FJ474315.1	FJ474384.1
Phyllium philippinicum	Philippines: Luzon	16-142	Coll RC		MW703275	MW703202	MW686067	MW698889	MW686152	MW703330
Phyllium rubrum	Malaysia: Peninsular Malaysia	SB0076	BioDiv Gö		MW703294	MW703222	MW686090	MW698908	MW686176	MW703350
Phyllium rubrum	Malaysia: Peninsular Malayisa, Perak, Tapah Hills	17-204	IMQC	HT	MW703307	MW703236	MW686108		MW686191	MW703362
Phyllium siccifolium	Indonesia: Seram	20-004	Coll RC	Type species (Phyllium)	MW703253	MW703191	MW686040	MW698876
Phyllium sp. 1	Philippines: Luzon, Mountain, Mt. Polis	16-168	Coll RC			MW703212	MW686080	MW698899	MW686166	MW703340
Phyllium sp. 10	Philippines: Panay Island, Antique, Majaas	18-410	Coll RC		MW703251	MW703189		MW698874	MW686124	MW703316
Phyllium sp. 2 = bankae*	Indonesia: Halmahera, Mt. Ibu	16-184	Coll RC		MW703276	MW703203	MW686068	MW698890	MW686153	MW703331
Phyllium sp. 3 = samarense*	Philippines: Samar, Lope De Vega	17-206	Coll RC		MW703309	MW703239	MW686111	MW698922	MW686195	MW703365
Phyllium sp. 4 = iyadaon*	Philippines: Mindoro, Puerto Galera	17-221	Coll RC		MW703308	MW703238	MW686110	MW698921	MW686194	MW703364
Phyllium sp. 5	Indonesia: Kalimantan, Mt. Bawang	18-058	Coll RC		MW703262	MW703197	MW686054	MW698882		MW703323
Phyllium sp. 6	Philippines: Luzon, Nueva Vizcaya, Mt. Pullol	SB0033	BioDiv Gö		MW703290	MW703219	MW686086		MW686173	MW703347
Phyllium sp. 7	Philippines: Dinagat Islands, Loreto, Mt. Redondo	SB0294	BioDiv Gö		MW703296	MW703224	MW686092	MW698910	MW686177	MW703352
Phyllium sp. 8 = ortizi*	Philippines: Mindanao, Mt. Kitanglad	SB0533	//			MW703228	MW686097
Phyllium sp. 9	Malaysia: Borneo, Sabah, Kota Belud	T1	SPM					MW698917	MW686188
Phyllium tobeloense "Galela"	Indonesia: Halmahera, Tobelo, Malesia	SB0532	SDEI	HT		MW703227	MW686096	MW698912
Phyllium tobeloense "Tobelo"	Indonesia: Halmahera, Galela	SB0063	BioDiv Gö		MW703292	MW703220	MW686088	MW698906	MW686175	MW703348
