# Supplementary material for: ﻿A deeper look into the diversity of Phyllium leaf insects from Indonesia: seven new species and two unique egg morphologies (Phasmatodea, Phylliidae)
Source: Zookeys. 2025 Oct 23;1256:317–70. doi: 10.3897/zookeys.1256.162609 (PMC12576480; doi:10.3897/zookeys.1256.162609)
Supplement: Supplementary material 2 — Multiple sequence alignment of concatenated dataset [file zookeys-1256-317_article-162609__-s002.fas]

>16-184_Phyllium_sp._2
ttattaatttaatggccgcggtattttgaccgtgcaaaggtagcataataattagcttattaattgtaagattgtatgaatggttggacgaaatattgactgtctcatatttatt-tttagaatttaactttttagttaaaaggcttaaattactttaaaggacgagaagaccctatagatctttattttcattacttttattttatttttg-------ta--tttaattttttattgaatttttgattggggtgattttgagatacaattaactcttaat-tttttatttcatttatttatgtttagttgatcttttattattgcttataagatagagataccttagggataacagcgtaattctttttgagagttcatattgacaagggagattgcgacctcgatgttgaattaagattaatattaggtgtagaagtttaattgttaggtctgttcgacctttaaaatcttacatgatctgagttcattaaatcagttatggttccttagatcgtaccacatgacttggataactgtggtaattctagagctaatacatgcaaacagagtcccgaccagaaatggaagggatgcttttattagatcaaaaccaatcggccggctcgcccggtccgtttgctttggtgactctggataactttgagctgatcgcacggtcctcgtaccggcgacgcatctttcaaatgtctgccttatcaactgtcgatggtaggctctgcgcctaccatggttgtaacgggtaacggggaatcagggttcgattccggagagggagcctgagaaacggctaccacatccaaggaaggcagcaggcgcgcaaattacccactcccggcacggggaggtagtgacgaaaaataacgatacgggactcatccgaggccccgtaatcggaatgagcacactttaaacgctttaacgagtatccattggagggcaagtctggtgccagcagccgcggtaattccagctccaatagcgtatattaaagttgttgcggttaaaaagctcgtagttggacttgtgtcccacgctgtcggttcaccgttcgtcggtgtttaactggcatgcccgtgtggacgtcctgccggtggatgcggtcggccgtgggcctctggtctgcgcgtcggcggtccgatggaatcctaccgcggtgctcttcaccgagtgtcgaggtgggccggcacgtttactttgaacaaattagagtgctcaaagcaggcagtggttcgcctgaatattgtgtgcatggaataatggaataggacctcggttctattttgttggttttcggaacttgaggtaatgattaatagggacagacgggggcattcgtattgcgacgttagaggtgaaattcttggatcgtcgcaagacgaacctaagcgaaagcatttgccatgagtgttttcattaatcaagaacgaaagttagaggttcgaaggcgatcagataccgccctagttctaaccataaacgatgccagctagcgatccgccgaagttcctccgatgactcggcgggcagcttccgggaaaccaaagcttttgggttccgggggaagtatggttgcaaagctgaaacttaaaggaattgacggaagggcaccaccaggagtggagcctgcggcttaatttgactcaacacgggaaacctcaccaggcccggacaccggaaggattgacagattgagagctctttcttgattcggtgggtggtggtgcatggccgttcttagttggtggagcgatttgtctggttaattccgataacgaacgagactctggcctgctaactagtcgcttccggtatcccttcgtgctaccggcgacaaatgatcttcttagagggacaggcggcttctagccgcacgagattgagcaataacaggtctgtgatgcccttagatgttctgggccgcacgcgcgctacactgaaggaatcagcgtgtcctcctagcccgaaagggccgggtaacccgttgaacctccttcgtgctagggattggggcttgcaattgttccccatgaacgaggaattcccagtaagcgcgagtcataagctcgcgttgattacgtccctgccctttgtacacaccgcccgtcgctactaccgattgaatgatttagtgaggtcttcggaccggtgcgcgacggctcctcgcgagccgttgatgttgctggaaagatgaccaaacttgatcatttagaggaagtaaaagtcgtaacaaggtttccgtaggtgaacctaatcctgaattcgaaaggggttggattcagatcttaccgttc-gcatac-agg-cagccccgctgcggatggtgccggtcgcccgcggcgattcatttcgtttgcggtgtcgtttctggcgtccactcggtggtg-gctgaccgacttcacggagggtcgcacttctcccctagtagaaacgtcgcgacccgttgggtgccggccgaaggcctgggaaggtagcccgcgcgtcccgtggcggttgccacgggcgtgcggactcccggtgacccggccggctgcccgacggtatgaccagaggagccgatccgctgaatgggaaacactgtggtttgtgaagcgtgcggcctggcgccgatacgtgcggggattgaggtgtaaaccgggggtgcccgtgcgaagcacggtcccggccccgctgcgttgtcggttgccggtgtcctcgcactggatcgatactcccgtctgcgacgcccatcttcggatggtctcccgATTTCACATATTATTTCACATGAAAGAGGAAAAAAAGAAGTTTTTGGTAATTTAGGGATAATTTTTGCTATAGCAGCAATTGGATTATTAGGGTTTGTAGTATGAGCTCATCATATATTTACAGTAGGAATAGATGTAGATACTCGAGCATATTTCACTTCAGCAACAATAATTATTGCAGTTCCCACTGGAATTAAAGTATTCAGATGATTAACAACAATACATGGCTCAAAATTAACTTTTAGACCATCTTGTATATGGACTTTAGGATTTGTGTTTCTATTTACGTTAGGGGGATTAACAGGTATTATTTTGTCAAATTCATCAATTGATATTACCCTTCATGATACATATTACGTAGTTGCCCATTTCCATTACGTACTATCCATAGGGGCCGTATTTGCTATTATAGCAGGATTTATTCAATGATATCCTCTATTTACAGGATTATCAATAAACCCTAAATGATTAAAAATCCAGTTTTATACTATATTTATTGGAGTAAATATAACGTTCTTTCCACAACACTTTCTAGGGTTAGCAGGAATACCACGACGGTACTCAGATTATCCAGACATATTTACATCATGAAATATTATTTCATCAATAGGAGCATTAATTTCAACCCTAAGAATAATAATATTTATTATAATTATTTGAGAAAGAATATTAACATCACGAGTAACTTTATTTAGATCACATATAACTAGATCACTAGAATGATATCATAAAATACCACCTAATGAACATACTTATAGAGAATTACCAATAATAATTAAATTCTAATATGGCAGATNNNNNNNNNNNNNNNNNNNNNNNNNNNNNNNNNNNNNNNNNNNNNNNNNNNNNNNNNNNNNNNNNNNNNNNNNNNNNNNNNNNNNNNNNNNNNNNNNNNNNNNNNNNNNTTATTACACTAGTAACATATATAATTATTAACATTATAATTAATAATAAATTAAACCTAAATTTGCTAGAAGGACAAATAATTGAGTTAATTTGAACAATAGCGCCCGCAATAACATTATTTTTTATTGCGGCACCTTCATTACGACTACTATATTTAATAGATGAAATTAATAAACCAATAATAACGATAAAAACAGTTGGTCATCAGTGATATTGATCATATGAATATTCAGATTTTATTGAAACAGAATTTGATTCATATATAGAAAATTATGAA---AATAAAAAACTACGACTATTAGATTCAGATAACCGATTAATTTTGCCCTCTAATATTTTTATCCGAATGATAGTAACATCAGCTGATGTTATCCATTCATGGGCTTTACCTTCAACAGGAATCAAAATTGATGGTACTCCAGGACGATTGAATCAATCAAGATTAATGATTAATCGAAGAGGATTAACATATGGCCAATGTTCTGAAATCTGTGGGACAAACCATAGATTTATACCTATTGTTGTAGAAACAATCCCTATTAATTCATTTATTAAATGAATAATAAAATCATCAGATGACTGAAAGCAagcagcttgccacaaaagcggctcgtaagagcgcccctgcaactggtggagtgaagaagcctcaccgctaccgtcctggaacagttgccctgagagaaatcaggcgttaccagaagagcaccgagctgctgattcgaaagttgccgttccagcgccttgtgcgtgagattgcccaggacttcaagacggacctccgcttccagagctctgcagtaatggcactgcaggaggcgagcgaggcctacctggtgggtctctttgaggacaccaacctgtgtgccattcacgccaagcgggtcaccatcatgcc-
>17-278_Phyllium_brossardi
-------------------------------------------cataatcattagcttattaattgtaaaattgtatgaatggttggacgaaatattaactgtctcattattata-tttaaaatttaatttttgagttaaaaagcttaaatttttttaaaggacgaaaaaaccctataaatctttatttttaatatttt--atttctttttg-------at--tttttttatttattgaatttttaattggggggattttgaaatataattaactctttat-tttttttttcatttattta-----------------------------------------------------------------------------------------------------------------------------------------------------------------------------------------NNNNNNNNNNNNNNNNNNNNNNNNNNNNNNNNNNNNNNNNNNNNNNNNNNNNNNNNNNNNNNNNNNNNNNNNNNNNNNNNNNNNNNNNNNNNNNNNNNNNNNNNNNNNNNNNNNNNNNNNNNNNNNNNNNNNNNNNNNNNNNNNNNNNNNNNNNNNNNNNNNNNNNNNNNNNNNNNNNNNNNNNNNNNNNNNNNNNNNNNNNNNNNNNNNNNNNNNNNNNNNNNNNNNNNNNNNNNNNNNNNNNNNNNNNNNNNNNNNNNNNNNNNNNNNNNNNNNNNNNNNNNNNNNNNNNNNNNNNNNNNNNNNNNNNNNNNNNNNNNNNNNNNNNNNNNNNNNNNNNNNNNNNNNNNNNNNNNNNNNNNNNNNNNNNNNNNNNNNNNNNNNNNNNNNNNNNNNNNNNNNNNNNNNNNNNNNNNNNNNNNNNNNNNNNNNNNNNNNNNNNNNNNNNNNNNNNNNNNNNNNNNNNNNNNNNNNNNNNNNNNNNNNNNNNNNNNNNNNNNNNNNNNNNNNNNNNNNNNNNNNNNNNNNNNNNNNNNNNNNNNNNNNNNNNNNNNNNNNNNNNNNNNNNNNNNNNNNNNNNNNNNNNNNNNNNNNNNNNNNNNNNNNNNNNNNNNNNNNNNNNNNNNNNNNNNNNNNNNNNNNNNNNNNNNNNNNNNNNNNNNNNNNNNNNNNNNNNNNNNNNNNNNNNNNNNNNNNNNNNNNNNNNNNNNNNNNNNNNNNNNNNNNNNNNNNNNNNNNNNNNNNNNNNNNNNNNNNNNNNNNNNNNNNNNNNNNNNNNNNNNNNNNNNNNNNNNNNNNNNNNNNNNNNNNNNNNNNNNNNNNNNNNNNNNNNNNNNNNNNNNNNNNNNNNNNNNNNNNNNNNNNNNNNNNNNNNNNNNNNNNNNNNNNNNNNNNNNNNNNNNNNNNNNNNNNNNNNNNNNNNNNNNNNNNNNNNNNNNNNNNNNNNNNNNNNNNNNNNNNNNNNNNNNNNNNNNNNNNNNNNNNNNNNNNNNNNNNNNNNNNNNNNNNNNNNNNNNNNNNNNNNNNNNNNNNNNNNNNNNNNNNNNNNNNNNNNNNNNNNNNNNNNNNNNNNNNNNNNNNNNNNNNNNNNNNNNNNNNNNNNNNNNNNNNNNNNNNNNNNNNNNNNNNNNNNNNNNNNNNNNNNNNNNNNNNNNNNNNNNNNNNNNNNNNNNNNNNNNNNNNNNNNNNNNNNNNNNNNNNNNNNNNNNNNNNNNNNNNNNNNNNNNNNNNNNNNNNNNNNNNNNNNNNNNNNNNNNNNNNNNNNNNNNNNNNNNNNNNNNNNNNNNNNNNNNNNNNNNNNNNNNNNNNNNNNNNNNNNNNNNNNNNNNNNNNNNNNNNNNNNNNNNNNNNNNNNNNNNNNNNNNNNNNNNNNNNNNNNNNNNNNNNNNNNNNNNNNNNNNNNNNNNNNNNNNNNNNNNNNNNNNNNNNNNNNNNNNNNNNNNNNNNNNNNNNNNNNNNNNNNNNNNNNNNNNNNNNNNNNNNNNNNNNNNNNNNNNNNNNNNNNNNNNNNNNNNNNNNNNNNNNNNNNNNNNNNNNNNNNNNNNNNNNNNNNNNNNNNNNNNNNNNNNNNNNNNNNNNNNNNNNNNNNNNNNNNNNNNNNNNNNNNNNNNNNNNNNNNNNNNNNNNNNNNNNNNNNNNNNNNNNNNNNNNNNNNNNNNNNNNNNNNNNNNNNNNNNNNNNNNNNNNNNNNNNNNNNNNNNNNNNNNNNNNNNNNNNNNNNNNNNNNNNNNNNNNNNNNNNNNNNNNNNNNNNNNNNNNNNNNNNNNNNNNNNNNNNNNNNNNNNNNNNNNNNNNNNNNNNNNNNNNNNNNNNNNNNNNNNNNNNNNNNNNNNNNNNNNNNNNNNNNNNNNNNNNNNNNNNNNNNNNNNNNNNNNNNNNNNNNNNNNNNNNNNNNNNNNNNNNNNNNNNNNNNNNNNNNNNNNNNNNNNNNNNNNNNNNNNNNNNNNNNNNNNNNNNNNNNNNNNNNNNNNNNNNNNNNNNNNNNNNNNNNNNNNNNNNNNNNNNNNNNNNNNNNNNNNNNNNNNNNNNNNNNNNNNNNNNNNNNNNNNNNNNNNNNNNNNNNNNNNNNNNNNNNNNNNNNNNNNNNNNNNNNNNNNNNNNNNNNNNNNNNNNNNNNNNNNNNNNNNNNNNNNNNNNNNNNNNNNNNNNNNNNNNNNNNNNNNNNNNNNNNNNNNNNNNNNNNNNNNNNNNNNNNNNNNNNNNNNNNNNNNNNNNNNNNNNNNNNNNNNNNNNNNNNNNNNNNNNNNNNNNNNNNNNNNNNNNNNNNNNNNNNNNNNNNNNNNNNNNNNNNNNNNATTTCTAATGAAAGAGGAAAAAAAGAAGTCTTTGGTAACTTAGGTATAATTTTTGCCATAGCAGCAATTGGGTTACTAGGTTTTGTTGTTTGAGCTCATCATATATTCACCGTAGGAATAGATGTTGACACACGGGCTTACTTCACCTCAGCAACAATAATTATTGCAGTACCCACTGGTATTAAAGTATTTAGATGAATAACAACCATATATGGATCAAAATTAACTTTTAGTCCTACTTGCCTATGATCATTAGGATTTGTATTTCTATTTACATTGGGGGGATTAACGGGAATTGTATTATCAAACTCATCAATTGATATTACACTTCATGATACTTATTATGTAGTTGCACATTTCCATTATGTATTATCTATAGGAGCAGTATTTACAATTATGGCAGGATTTATTCAATGATATCCTTTATTTACAGGATTGTCTATAAATAACAAATGATTAAAAATTCAATTTTTCACTATATTTATTGGGGTAAATCTAACCTTTTTTCCCCAACACTTTCTCGGATTAGCGGGAATACCACGACGATATTCAGATTATCCAGACATATATACATCATGAAACATTATTTCATCAATAGGAGCTACAATATCAACACTAAGAATAATAATATTCATAATAATTATTTGGGAAAGAATAACATCTGAACGAAAGGCCCTTTTTAGATCAAATATAATTAGATTTATAGAATGAATTCATAAAATACCCCCCAATGAACATACTTATAAGGAATTACCAGTTATAATTAATTTCTAATATGGCAGATTTATTAGAAATAACAACATGACCTAACTTAATCCTTCAAGATAGAATTTCACCTTTAATAGAACAATTAATCTTCTTCCACGATCATATTATAATTATCTTAACAATAATTGTAGTAATAGTAAGATATATAATAATTAATATTATAATAAGAAATAAATTAAATCTAAATCTATTAGAAGGACAAATAATTGAATTAATATGAACAATTACACCAGCAATAACATTATTCTTTATTGCTGCGCCTTCATTACGACTATTATACTTAATAGATGAAATTAATAAACCAATAATAACTACAAAAGCAGTGGGTCATCAATGATATTGATCATATGAATACTCAGATTTTATTGAAACAGAATTTGATTCATACATAGAAAATTATGAAAAAAATACAAATTTACGATTATTAGAATCTGATAATCGATTAACATTACCATCAAATATTTTAATTCGAATAATAGTAACATCAAATGACGTTATCCACTCATGGGCTTTACCCTCCAGAGGAGTTAAAATTGATGGAACCCCTGGACGATTAAATCAATCAAGAATAATATTTTATCGAAGAGGATTAAATTATGGACAATGCTCTGAAATTTGTGGAGCAAACCACAGATTTATACCAATTGTTGTAGAAATAGTACCTATCAACAAATTCATCAAATGAATGATAAAATCATCAGATGACTGAAAGCA--------------------------------------------------------aagcctcaccgctaccgtcctggaacagttgccctgagagaaatcaggcgttaccagaagagcaccgagctgctgattcgaaagttgccgttccagcgccttgtgcgtgagattgcccaggacttcaagacggacctccgcttccagagctctgcagtaatggcactgcaggaggctagcgaggcctacctggtgggtctttttgaggacaccaacctgtgtgccattcacgccaagagggtcaccatcatgccc
>16-277_Phyllium_ericoriai_2
---ttattttaatggccgcggtattttgaccgtgcaaaggtagcataataattagcttattaattgtgagcttgtatgaatggttggacgaaatattaactgtctcatatttatt-attagaatttaatttttgagttaaaaagcttaaatttttttataggacgagaagaccctatagatctttattttcataattta--ttttttttttg-------aatttatttacatttcttgaatttttagttggggtgattttgagatataattaactctttat-tttatttttcatttatttatgtttatatgaccttttattattgtttataaga-aaagataccttagggataacagcgtaattctttttaagagttcttattgacgagagagattgcgacctcgatgttgaattaagattaatattgggtgaagaagcttaattattaggtctgttcgacctttaaaatcttacatgatctgagttcattaaatcagttatggttccttagatcgtaccacatgacttggataactgtggtaattctagagctaatacatgcaaacagagtcccgaccagaaatggaagggatgcttttattagatcaaaaccaatcggccggctcgcccggtccgtttgctttggtgactctggataactttgagctgatcgcacggtcctcgtaccggcgacgcatctttcaaatgtctgccttatcaactgtcgatggtaggttctgcgcctaccatggttgtaacgggtaacggggaatcagggttcgattccggagagggagcctgagaaacggctaccacatccaaggaaggcagcaggcgcgcaaattacccactcccggcacggggaggtagtgacgaaaaataacgatacgggactcatccgaggccccgtaatcggaatgagcacactttaaacgctttaacgagtatccattggagggcaagtctggtgccagcagccgcggtaattccagctccaatagcgtatattaaagttgttgcggttaaaaagctcgtagttggacttgtgtcccacgctgtcggttcaccgttcgtcggtgtttaactggcatgcccgtgtggacgtcctgccggtggatgcggtcggccgtgggcctctggtctgcgcgtcggcggtccgatggaatcctaccgcggtgctcttcaccgagtgtcgaggtgggccggcacgtttactttgaacaaattagagtgctcaaagcaggcagtggttcgcctgaatattgtgtgcatggaataatggaataggacctcggttctattttgttggttttcggaacttgaggtaatgattaatagggacagacgggggcattcgtattgcgacgttagaggtgaaattcttggatcgtcgcaagacgaacctaagcgaaagcatttgccatgagtgttttcattaatcaagaacgaaagttagaggttcgaaggcgatcagataccgccctagttctaaccataaacgatgccagctagcgatccgccgaagttcctccgatgactcggcgggcagcttccgggaaaccaaagcttttgggttccgggggaagtatggttgcaaagctgaaacttaaaggaattgacggaagggcaccaccaggagtggagcctgcggcttaatttgactcaacacgggaaacctcaccaggcccggacaccggaaggattgacagattgagagctctttcttgattcggtgggtggtggtgcatggccgttcttagttggtggagcgatttgtctggttaattccgataacgaacgagactctggcctgctaactagtcgcttccggtatcccttcgtgctaccggcgacaaatgatcttcttagagggacaggcggcttctagccgcacgagattgagcaataacaggtctgtgatgcccttagatgttctgggccgcacgcgcgctacactgaaggaatcagcgtgtcctcctagcccgaaagggccgggtaacccgttgaacctccttcgtgctagggattggggcttgcaattgttccccatgaacgaggaattcccagtaagcgcgagtcataagctcgcgttgattacgtccctgccctttgtacacaccgcccgtcgctactaccgattgaatgatttagtgaggtcttcggaccggtgcgcgacggctcctcgcgagccgttgatgttgctggaaagatgaccaaacttgatcatttagaggaagtaaaagtcgtaacaaggtttccgtaggtgaacctaatcctgaattcgaaaggggttggattcaaatcctaccgat--gcataccagg-cagcaccactgcggatggtgccggtcgcccgcggcgattaatttcgtttgcggtgtcgtttctggcgtccactcggtggtccgctgaccaaaatctcggagggtcgcacttctcccctagtagaaacgtcgcgacccgttgggtgccggccaaaggcctgggaaggaagcccgcgcgtcctgtggtggttgccacaggcgtgcggactcccggtgacccggccggctgcccgacggtatgaccagaggagccgatccgctgaatgggaaacactgtggtttgtgaagcgtgcggcctggcgccgatacgtgcggggattgaggtgtaaaccgggggttcccgtgcgaagcacggtcccggccccgctgcgttgtcggttgccggtgtcctcgcactggatcgatactcccgtctgcgacgcccatcttcggatggtctcccgATTTCACATATTATTTCTCATGAAAGAGGTAAAAAAGAGGTTTTCGGTAATCTAGGAATAATTTTTGCTATAGCAGCAATTGGTTTATTAGGATTTGTAGTATGAGCTCATCATATATTTACAGTTGGAATAGATGTAGATACACGGGCTTACTTTACTTCAGCAACAATAATTATTGCTGTTCCTACAGGAATTAAAGTATTTAGTTGATTAACAACTATGTACGGATCAAAAATAACTTTTAGACCATCTTGCCTATGAGCATTAGGCTTTGTATTTCTATTTACCTTAGGTGGATTAACAGGTATTGTATTATCAAATTCTTCAATTGATATTACTCTCCATGACACATATTATGTAGTTGCTCACTTTCATTACGTATTATCCATAGGTGCAGTATTTGCAATTATAGCAAGATTTATTCAATGATACCCATTATTTACAGGGATAACAATAAATCCCAAATGATTAAAAATTCAATTCTTCACTATATTTATTGGGGTAAACATAACATTCTTTCCTCAACACTTTCTTGGTTTGGCAGGAATACCACGGCGATATTCAGATTACCCTGACATATACACAACATGAAATATTATTTCATCAGTGGGAGCTTTAATCTCAACATTAAGAATAATAATATTCATTATTATTATTTGAGAAAGATTATCATTAATACGAAAAACTATTTTTAGATCTCATATAATTAGATCACTAGAATGAATTCACAATATACCACCCAATGAACATACTTATAATGAATTACCCATACTAATTAAATTCTAATATGGCAGATTTATTAGAAATATCAACTTGACCTAATTTATATCTCCAAGACAGAATTTCACCTTTAATAGAAAATTTAATCTTATTCCATGATCATATTATAATAATTTTAATAATAATTGTAACAATAGTAAGATATGTAATAATTAATATTATAATAAGAAATAAATTAAATCGAAATATACTAGAAGGACAAATAATTGAACTAATCTGAACAGTAACCCCCACAATAACACTATTTTTTATTGCAGCACCCTCATTACGACTACTATATCTAATGGATGAAATTAATAAGCCAACAATAACAATAAAAGCAGTAGGTCATCAATGATACTGATCATATGAATATTCAGATTTTATTGAAACCGAATTTGACTCATATATAGAAAACTATGAAAAAAATAGAAATATACGCCTACTAGACTCTGATAATCGATTAACATTACCATCTAATATCTTTATCCGAATAATAGTAACATCTACTGATGTTATTCATTCTTGAACATTACCCTCATCTGGAATTAAAATTGATGGAACTCCTGGACGATTAAATCAAGCAAGAATAATAATTAATCGAACAGGACTAATATATGGTCAATGCTCAGAAATTTGTGGAACAAATCACAGATTTATACCTATCGTTATTGAAAGAATTCCTATCAATACATTTATTAAATGAATAATAAAATCATCAGATGACTGAAAGCAagcagcttgccacaaaagcggctcgtaagagcgcccctgcaactggtggagtgaagaagcctcaccgctaccgtcctggaacagttgccctgagagaaatcaggcggtaccagaagagcaccgagctgctgattcgaaagttgccgttccagcgccttgtgcgtgagattgcgcaggacttcaagacggacctccgcttccagagctctgcagtaatggcactgcaggaggcgagcgaggcctacctggtgggtctttttgaggacaccaacctgtgtgccattcacgccaagagggtcaccatcatgcc-
>PHS1_Phyllium_philippinicum
NNNNNNNNNNNNNNNNNNNNNNNNNNNNNNNNNNNNNNNNNNNNNNNNNNNNNNNNNNNNNNNNNNNNNNNNNNNNNNNNNNNNNNNNNNNNNNNNNNNNNNNNNNNNNNNNNNNNNNNNNNNNNNNNNNNNNNNNNNNNNNNNNNNNNNNNNNNNNNNNNNNNNNNNNNNNNNNNNNNNNNNNNNNNNNNNNNNNNNNNNNNNNNNNNNNNNNNNNNNNNNNNNNNNNNNNNNNNNNNNNNNNNNNNNNNNNNNNNNNNNNNNNNNNNNNNNNNNNNNNNNNNNNNNNNNNNNNNNNNNNNNNNNNNNNNNNNNNNNNNNNNNNNNNNNNNNNNNNNNNNNNNNNNNNNNNNNNNNNNNNNNNNNNNNNNNNNNNNNNNNNNNNNNNNNNNNNNNNNNNNNNNNNNNNNNNNNNNNNNNNNNNNNNNNNNNNNNNNNNNNNNNNNNNNNNNNNNNNNNNNNNNNNNNNNNNNNNNNNNNNNNNNNNNNNNNNNNNNNNNNNNNNNNNNNNNNNNNNNNNNNNNNNNNNNNNNNNNNNNNNNNNNNNNNNNNNNNNNNNNNNNNNNNNNNNNNNNNNNNNNNNNNNNNNNNNNNNNNNNNNNNNNNNNNNNNNNNNNNNNNNNNNNNNNNNNNNNNNNNNNNNNNNNNNNNNNNNNNNNNNNNNNNNNNNNNNNNNNNNNNNNNNNNNNNNNNNNNNNNNNNNNNNNNNNNNNNNNNNNNNNNNNNNNNNNNNNNNNNNNNNNNNNNNNNNNNNNNNNNNNNNNNNNNNNNNNNNNNNNNNNNNNNNNNNNNNNNNNNNNNNNNNNNNNNNNNNNNNNNNNNNNNNNNNNNNNNNNNNNNNNNNNNNNNNNNNNNNNNNNNNNNNNNNNNNNNNNNNNNNNNNNNNNNNNNNNNNNNNNNNNNNNNNNNNNNNNNNNNNNNNNNNNNNNNNNNNNNNNNNNNNNNNNNNNNNNNNNNNNNNNNNNNNNNNNNNNNNNNNNNNNNNNNNNNNNNNNNNNNNNNNNNNNNNNNNNNNNNNNNNNNNNNNNNNNNNNNNNNNNNNNNNNNNNNNNNNNNNNNNNNNNNNNNNNNNNNNNNNNNNNNNNNNNNNNNNNNNNNNNNNNNNNNNNNNNNNNNNNNNNNNNNNNNNNNNNNNNNNNNNNNNNNNNNNNNNNNNNNNNNNNNNNNNNNNNNNNNNNNNNNNNNNNNNNNNNNNNNNNNNNNNNNNNNNNNNNNNNNNNNNNNNNNNNNNNNNNNNNNNNNNNNNNNNNNNNNNNNNNNNNNNNNNNNNNNNNNNNNNNNNNNNNNNNNNNNNNNNNNNNNNNNNNNNNNNNNNNNNNNNNNNNNNNNNNNNNNNNNNNNNNNNNNNNNNNNNNNNNNNNNNNNNNNNNNNNNNNNNNNNNNNNNNNNNNNNNNNNNNNNNNNNNNNNNNNNNNNNNNNNNNNNNNNNNNNNNNNNNNNNNNNNNNNNNNNNNNNNNNNNNNNNNNNNNNNNNNNNNNNNNNNNNNNNNNNNNNNNNNNNNNNNNNNNNNNNNNNNNNNNNNNNNNNNNNNNNNNNNNNNNNNNNNNNNNNNNNNNNNNNNNNNNNNNNNNNNNNNNNNNNNNNNNNNNNNNNNNNNNNNNNNNNNNNNNNNNNNNNNNNNNNNNNNNNNNNNNNNNNNNNNNNNNNNNNNNNNNNNNNNNNNNNNNNNNNNNNNNNNNNNNNNNNNNNNNNNNNNNNNNNNNNNNNNNNNNNNNNNNNNNNNNNNNNNNNNNNNNNNNNNNNNNNNNNNNNNNNNNNNNNNNNNNNNNNNNNNNNNNNNNNNNNNNNNNNNNNNNNNNNNNNNNNNNNNNNNNNNNNNNNNNNNNNNNNNNNNNNNNNNNNNNNNNNNNNNNNNNNNNNNNNNNNNNNNNNNNNNNNNNNNNNNNNNNNNNNNNNNNNNNNNNNNNNNNNNNNNNNNNNNNNNNNNNNNNNNNNNNNNNNNNNNNNNNNNNNNNNNNNNNNNNNNNNNNNNNNNNNNNNNNNNNNNNNNNNNNNNNNNNNNNNNNNNNNNNNNNNNNNNNNNNNNNNNNNNNNNNNNNNNNNNNNNNNNNNNNNNNNNNNNNNNNNNNNNNNNNNNNNNNNNNNNNNNNNNNNNNNNNNNNNNNNNNNNNNNNNNNNNNNNNNNNNNNNNNNNNNNNNNNNNNNNNNNNNNNNNNNNNNNNNNNNNNNNNNNNNNNNNNNNNNNNNNNNNNNNNNNNNNNNNNNNNNNNNNNNNNNNNNNNNNNNNNNNNNNNNNNNNNNNNNNNNNNNNNNNNNNNNNNNNNNNNNNNNaatcctgaattcgaaaggggttggattcagatcttaccgttc-gtatactagg-cggccccgctgcagatggtgccggtcgcccgcggcgattaatttcgcttgcggtgtcgtttctggcgtccactcggtggtgtgctggccatcttcacggagggtcgcacttctcccctagtagaaacgtcgcgacccgttgggtgccggccgaaggcctgggaaggtagcccgcgcgtcctgtggtgttcgccacaggcgcgcggactcccggtgacccggccggctgcccgacggtatgaccagaggagccgatccgctgaatgggaaacactgtggtttgtgaagcgtgcggcctggcgccgatacgtgcggggattgaggtgtaaaccgggggtacccgtgcgaagcacggtcccggccccgctgcgtcttcggttgccggtgtcctcgcactggatcgatactcccgtctgcgacgcccatcttcggatgg-------ATTTCACATATTATTTCACATGAAAGAGGAAAAAAGGAAGTTTTCGGTAACCTAGGAATAATTTTTGCCATAGCAGCAATTGGTTTACTTGGTTTTGTAGTTTGAGCACACCATATATTCACGGTAGGAATAGATGTTGACACACGAGCTTATTTTACTTCAGCTACAATAATTATTGCAGTACCTACTGGTATTAAAGTATTTAGATGATTAACAACTATATATGGATCCAAAATAACATTTAGACCATCTTGCTTATGGGCTTTAGGATTTGTATTCTTATTTACACTAGGAGGGCTCACTGGGATTGTATTATCAAATTCATCAATTGATATTACACTTCATGATACATATTATGTAGTGGCCCACTTCCATTATGTATTATCCATAGGAGCAGTATTTGCAATCATAGCCGGGTTTATTCAATGATACCCCTTATTTACAGGAATATCAATAAATCCAAAATGATTAAAAATTCAATTTATTACTATATTTATTGGAGTAAATATAACTTTTTTCCCACAACATTTTCTAGGGTTAGCAGGAATACCACGACGATACTCTGATTATCCAGATATATTTACATCTTGAAACATCATTTCATCAATAGGAGCATTAATATCAACATTAAGAATAATAATATTTATTATAATTATCTGAGAAAGAATATCATCTACACGAAAAACAATCTTAAGATCACATATAATTAGATCTTTAGAATGAACACATAATATACCACCAAATGAACATNNNNNNNNNNNNNNNNNNNNNNNNNNNNNNNNNNNNNNNNNNNNNNTTATTAGAAATAACAACTTGACCTAACTCATTCCTTCAAGACAGAATCTCGCCTATAATAGAACAATTAGTATATTTCCATGATCACATTATAATAATTTTAATAATAATTGTAACAATAGTAAGATACATAATAATTAATATTATGATCAATAATAAATTAAATCGAAATTTATTAGAGGGGCAAATAATTGAATTAATTTGAACAGTAACCCCCGCCTTAACATTATTCTTTATTGCAGCCCCATCCCTACGACTATTATATCTAATAGATGAAATTAATAAACCAATAATAACTACAAAAGCAGTAGGACATCAATGATACTGATCATATGAGTACTCAGACTTTATTGAAACAGAATTCGATTCATATATAGAAAATAATGGAGAAAATATAAGACTACGACTACTAGATTCAGATAACCGATTAACACTCCCATATAATATATTTATCCGAATAATAGTAACTTCAACAGACGTAATTCATTCATGAACCTTACCCTCAACAGGTATTAAAATTGATGGAACCCCAGGGCGACTAAATCAATCAAGAATAATATTAAACCGAACGGGATTAATTTATGGTCAATGTTCAGAAATTTGCGGAACAAATCATAGATTTATACCAATTGTTATTGAAAGAATTCCTATTAATACTTTCATTAAATGAATAATAAAATCNNNNNNNNNNNNNNNNNNagcagcttgccacaaaagctgctcgtaagagcacccctgcaactggtggagtgaagcagcctcaccgctacagtcctggaacagttgccctgagagaaatcaggcgttaccagaagagcaccgagctgctgattcgaaagttgcctttccagcgctttgcgcgtgaaattgcccaggacttcaagacggacctccgcttccagagctctgcagtaatggcactgcaggaggcgagcgaggcctacctggtgggtctttttgaggacaccaacctgtgtgccattcacgccaagagg---------------
>16-168_Phyllium_sp._1
--tttaatttaatggccgcggtattttgaccgtgcaaaggtagcataatcattagcttattgattgtaagattgtatgaatggttagacgaaatattatctgtctcgtatttattgattagaatttaatttttgggttaaaaagcctaaatttttttagaggacgagaagaccctatagatctttaatttcataatttt---atttattttg-------tatttacttattattattgaatttttaattggggtgattttgagatataattaactctttat-tttatttttcattaatttatgtttatttgaccttttattattgtttataagataaagataccttagggataacagcgtaattctttttaagagttcatattgacaaaggagattgcgacctcgatgttgaattaagataaatattaggtgaagaagcttaattattaggtctgttcgacctttaaaatcttacatgatctgagtNNNNNNNNNNNNNNNNNNNNNNNNNNNNNNNNNNNNNNNNNNNNNNNNNNNNNNNNNNNNNNNNNNNNNNNNNNNNNNNNNNNNNNNNNNNNNNNNNNNNNNNNNNNNNNNNNNNNNNNNNNNNNNNNNNNNNNNNNNNNNNNNNNNNNNNNNNNNNNNNNNNNNNNNNNNNNNNNNNNNNNNNNNNNNNNNNNNNNNNNNNNNNNNNNNNNNNNNNNNNNNNNNNNNNNNNNNNNNNNNNNNNNNNNNNNNNNNNNNNNNNNNNNNNNNNNNNNNNNNNNNNNNNNNNNNNNNNNNNNNNNNNNNNNNNNNNNNNNNNNNNNNNNNNNNNNNNNNNNNNNNNNNNNNNNNNNNNNNNNNNNNNNNNNNNNNNNNNNNNNNNNNNNNNNNNNNNNNNNNNNNNNNNNNNNNNNNNNNNNNNNNNNNNNNNNNNNNNNNNNNNNNNNNNNNNNNNNNNNNNNNNNNNNNNNNNNNNNNNNNNNNNNNNNNNNNNNNNNNNNNNNNNNNNNNNNNNNNNNNNNNNNNNNNNNNNNNNNNNNNNNNNNNNNNNNNNNNNNNNNNNNNNNNNNNNNNNNNNNNNNNNNNNNNNNNNNNNNNNNNNNNNNNNNNNNNNNNNNNNNNNNNNNNNNNNNNNNNNNNNNNNNNNNNNNNNNNNNNNNNNNNNNNNNNNNNNNNNNNNNNNNNNNNNNNNNNNNNNNNNNNNNNNNNNNNNNNNNNNNNNNNNNNNNNNNNNNNNNNNNNNNNNNNNNNNNNNNNNNNNNNNNNNNNNNNNNNNNNNNNNNNNNNNNNNNNNNNNNNNNNNNNNNNNNNNNNNNNNNNNNNNNNNNNNNNNNNNNNNNNNNNNNNNNNNNNNNNNNNNNNNNNNNNNNNNNNNNNNNNNNNNNNNNNNNNNNNNNNNNNNNNNNNNNNNNNNNNNNNNNNNNNNNNNNNNNNNNNNNNNNNNNNNNNNNNNNNNNNNNNNNNNNNNNNNNNNNNNNNNNNNNNNNNNNNNNNNNNNNNNNNNNNNNNNNNNNNNNNNNNNNNNNNNNNNNNNNNNNNNNNNNNNNNNNNNNNNNNNNNNNNNNNNNNNNNNNNNNNNNNNNNNNNNNNNNNNNNNNNNNNNNNNNNNNNNNNNNNNNNNNNNNNNNNNNNNNNNNNNNNNNNNNNNNNNNNNNNNNNNNNNNNNNNNNNNNNNNNNNNNNNNNNNNNNNNNNNNNNNNNNNNNNNNNNNNNNNNNNNNNNNNNNNNNNNNNNNNNNNNNNNNNNNNNNNNNNNNNNNNNNNNNNNNNNNNNNNNNNNNNNNNNNNNNNNNNNNNNNNNNNNNNNNNNNNNNNNNNNNNNNNNNNNNNNNNNNNNNNNNNNNNNNNNNNNNNNNNNNNNNNNNNNNNNNNNNNNNNNNNNNNNNNNNNNNNNNNNNNNNNNNNNNNNNNNNNNNNNNNNNNNNNNNNNNNNNNNNNNNNNNNNNNNNNNNNNNNNNNNNNNNNNNNNNNNNNNNNNNNNNNNNNNNNNNNNNNNNNNNNNNNNNNNNNNNNNNNNNNNNNNNNNNNNNNNNNNNNNNNNNNNNNNNNNNNNNNNNNNNNNNNNNNNNNNNNNNNNNNNNNNNNNNNNNNNNNNNNNNNNNNNNNNNNNNNNNNNNNNNNNNNNNNNNNNNNNNNNNNNNNNNNNNNNNNNNNNNNNNNNNNNNNNNNNNNNNNNNNNNNNNNNNNNNNNNNNNNNNNNNNNNNNNNNNNNNNNNNNNNNNNNNNNNNNNNNNNNNNNNNNNNNNNNNNNNNNNNNNNNNNNNNNNNNNNNNNNNNNNNNNNNNNNN---------ttcgaaaggggttggattcagatcttaccgata-gcatactagg-cagccccaccgcggatggtgccggtcgcccgcggcgattaatttcgtttgcggtgtcgtttctggcgtccactcggtggttagctgaccaaaatctcggagggtcgcacttctcccctagtagaaacgtcgcgacccgttgggtgccggccgaaggcctgggaaggaagcccgcgcgtcctgtggtggttgccacaggcgtgcggactcccggtgacccggccggctgcccgacggtatgaccagaggagccgatccgctgaatgggaaacactgtggtttgtgaagcgtgcggcctggcgccgatacgtgcggggattgaggtgtaaaccgggggttcccgtgcgaagcacggtcccggccccgctgcgttgtcggttgccggtgtcctcgcactggatcgatactcccgtctgcgacgcccatcttcggatggtctcccgATTTCACACATTATCTATCATGAAAGAGGAAAAAAGGAAGTTTTTGGTAACCTGGGAATAATTTTTGCTATAGCAGCAATTGGGTTATTAGGATTTGTGGTATGAGCACATCATATGTTCACAGTAGGAATAGATGTTGATACACGGGCCTATTTTACCTCAGCTACAATAATTATTGCAGTACCTACAGGTATTAAAGTATTCAGATGATTAACTACTATATATGGTTCAAAATTAACCTTTAGACCTTCGTGCTTATGAGCTTTAGGGTTTGTATTTCTATTCACCTTAGGTGGTCTGACAGGTATTGTATTATCAAATTCATCAATTGATATTACTCTTCATGATACATACTACGTAGTTGCTCATTTTCATTATGTTCTATCCATAGGAGCAGTATTTGCAATTATAGCAAGATTTATCCAATGATATCCTTTATTCACAGGAATATCAATAAGCCCTAAATGACTAAAAATTCAATTCTTTACTATGTTTTTAGGGGTAAATATAACTTTCTTTCCACAACACTTTCTTGGATTGGCCGGAATACCTCGACGATACTCGGATTATCCTGACATATTCACATCATGAAATATTATTTCATCAATTGGAGCATCAATTTCAACATTAAGAATAATAATATTTATTATAATTATTTGAGAAAGAATATCATCAATACGAAAAACCCTTTTTAGTTCTCAAATAATTAGATCATTAGAATGAATTCATAATACTCCCCCCAATGAACATACATATAGAGAATTACCAATTTTAATTAAATTCTAATATGGCAGATTTATTAGAAATAACAACTTGACCCAATTTATACCTTCAAGATAGCACTTCCCCTTTAATAGAACAATTAATATACTTTCATGATCATATTATAATAATTTTAATAATAATTGTAACAATAGTAAGATACATAATTATTAACATCATAATAAGAAATAAATTAGACCGAAATCTATTAGAGGGACAAATAATTGAATTAATTTGAACAATAACACCAGCTATAACACTATTTTTTATCGCAGCGCCTTCCCTACGACTACTATATCTAATAGATGAAATTAATAAACCAACAATAACAACAAAGGCAGTTGGACATCAATGATATTGATCCTATGAATATTCAGATTTAATTGAAACAGAATTCGATTCTTACATAGAAAATTATGAAAAAAATACAAATTTACGTTTATTAGACTCTGATAACCGACTAATCTTGCCATTTAATATATTTATTCGAATAATAGTAACATCAACTGATGTTATTCATTCATGAGCCTTACCATCTACGGGAATTAAAATTGATGGTACCCCTGGGCGACTAAATCAATCAAGAATAATACTTAACCGAACAGGTCTAATTTATGGTCAATGTTCAGAAATCTGTGGTATAAATCACAGATTTATACCAATTGTTATTGAAAGAGTACCTATTAATAAATTTATTAAATGAATAATAAAATCATCAGATGACTGAAAGCA--------------------------aagagcgcccctgcaactggtggagtgaagaagcctcaccgctaccgtcctggaacagttgccctgagagaaatcaggcgttaccagaagagcaccgagctgctgattcgaaagttgccgttccagcgccttgtgcgtgagattgcccaggacttcaagacggacctccgcttccagagctctgcagtaatggcactgcaggaggcgagcgaggcctacctggtgggtctttttgaggacaccaacctgtgtgccattcacgccaagagggtcaccatcatgccc
>SB0076_Phyllium_rubrum
----ttatttaatggccgcggtattttgaccgtgcaaaggtagcataatcattagcttattgattgtaagattgtatgaatggttggacgaaatattagctgtcttgtttttattatttagaatttaatttttgagttaaaaagcttaaatttttttaaaggacgagaagaccctatagatctttattttcactattat---tttatttttg-------tg--tttatttattttttgaatttttggttggggcgatttggggatattattaactccttatatttttttttcatttatttatgtttagttgatcttttattattgtttacaagattaagataccttagggataacagcgtaattccttttgagagctcatattgacgatggagattgcgacctcgatgttgaattaagattaatattaggtgtagaagtttatttattgggtctgttcgacccttaaaatcttacatgatctgagttcaataaatcagttatggttccttagatcgtaccacatgacttggataactgtggtaattctagagctaatacatgcaaacagagtcccgaccagaaatggaagggatgcttttattagatcaaaaccaatcggccggctcgcccggtccgtttgctttggtgactctggataactttgagctgatcgcacggtcctcgtaccggcgacgcatctttcaaatgtctgccttatcaactgtcgatggtaggttctgcgcctaccatggttgtaacgggtaacggggaatcagggttcgattccggagagggagcctgagaaacggctaccacatccaaggaaggcagcaggcgcgcaaattacccactcccggcacggggaggtagtgacgaaaaataacgatacgggactcatccgaggccccgtaatcggaatgagcacactttaaacgctttaacgagtatccattggagggcaagtctggtgccagcagccgcggtaattccagctccaatagcgtatattaaagttgttgcggttaaaaagctcgtagttggacttgtgtcccacgctgtcggttcaccgttcgtcggtgtttaactggcatgcccgtgtggacgtcctgccggtggatgcggtcggccgtgggcctctggtctgcgtgtcggcggtccgatggaatcctaccgcggtgctcttcaccgagtgtcgaggtgggccggcacgtttactttgaacaaattagagtgctcaaagcaggcagtggttcgcctgaatattgtgtgcatggaataatggaataggacctcggttctattttgttggttttcggaacttgaggtaatgattaatagggacagacgggggcattcgtattgcgacgttagaggtgaaattcttggatcgtcgcaagacgaacctaagcgaaagcatttgccatgagtgttttcattaatcaagaacgaaagttagaggttcgaaggcgatcagataccgccctagttctaaccataaacgatgccagctagcgatccgccgaagttcctccgatgactcggcgggcagcttccgggaaaccaaagcttttgggttccgggggaagtatggttgcaaagctgaaacttaaaggaattgacggaagggcaccaccaggagtggagcctgcggcttaatttgactcaacacgggaaacctcaccaggcccggacaccggaaggattgacagattgagagctctttcttgattcggtgggtggtggtgcatggccgttcttagttggtggagcgatttgtctggttaattccgataacgaacgagactctggcctgctaactagtcgcttccggtatccattcgtgctaccggcgacaaatgatcttcttagagggacaggcggcttctagccgcacgagattgagcaataacaggtctgtgatgcccttagatgttctgggccgcacgcgcgctacactgaaggaatcagcgtgtcctcctagcccgaaagggccgggtaacccgttgaacctccttcgtgctagggattggggcttgcaattgttccccatgaacgaggaattcccagtaagcgcgagtcataagctcgcgttgattacgtccctgccctttgtacacaccgcccgtcgctactaccgattgaatgatttagtgaggtcttcggaccggtgcgcgacggctccttgcgtgccgttgatgttgctggaaagatgaccaaacttgatcatttagaggaagtaaaagtcgtaacaaggtttccgtaggtgaacct---cctgaattcgaaaggggttggattcagatcctaccgttt-gcatactaggtcagccccgctgcggatggtgccggtcgcccgctgcgattcatttcgtttgcggtgtcgtttctggtgtccacccggcggtg-gttgaccaccatcgcggagggtcgcacttctcccctagtagaaacgtcgcgacccgttgggtgccggccaaaggcctgggaaggaggcccgcgcgtcccgtggtgatcgccacgggcgtgcggactcccggtgacccggccggctgcccgacggtatgaccagaggagccgatccgctgagtgtgaaacactgtggtttgtgaagcgtgcggcccggtgccgatacgtgcggggattgaggtgtaaaccgggggttcccgtgcacagcacggtcccggccccgctgcgttgtcggttgtcggtgtcctcgcactggatcgatactcccgtctgcgacgcccatcttcggatggtctcccgNNNNNNNNNNNNNNNNNNNNNNNNNNNNNNNNNNNNNNNNNNNNNNNNNNNNNNNNNNNNNNNNNNNNNNNNNNNNNNNNNNNNNNATTAGGGTTTATTGTATGGGCACACCACATATTCACTGTAGGAATAGATGTTGACACTCGAGCCTACTTCACCTCAGCAACAATAATTATTGCAGTACCCACGGGTATTAAGGTATTCAGATGATTAACAACTATACATGGTTCAAATTTAACCTTAAGCCCATCATGCTTATGAGCAATGGGATTTGTATTCTTATTCACACTAGGGGGTCTAACAGGAATTGTTCTATCTAACTCATCAATTGATATTACCCTTCATGACACGTATTACGTAGTTGCCCACTTCCACTATGTACTATCCATAGGAGCAGTATTTGCAATCATAGCTGGATTTGTCCAATGATACCCCTTATTTACTGGAATGTCGATAAATCCCAAATGATTAAAAATTCAATTCTTTGCCATATTTATTGGAGTAAACATAACCTTTTTCCCCCAACACTTCCTAGGATTGGCTGGTATACCCCGACGATACTCCGATTACCCAGACATGTATACATCGTGAAATATTATTTCATCAATAGGAGCACTAATTTCAACCATAAGAACAATGATATTTATAATAATCATATGAGAAAGATTATCATCATCGCGAAGGGCCCTTTTTAGATCAAACATAATTAGATCATTGGAGTGAACCCAAATTATACCAGCCAGTGAACACACCTATAGAGAACTACCAGTACTAATTAAATTCTAATATGGCAGATNNATTAGAAATAACAACTTGACCAAATCTAACTTTACAGGACAGAATATCACCCCTAATGGAACAATTAACATTCTTTCATGACCAAATTATAATAATCCTAATAATAATTGTAACAGTAGTAAGATACTTTATAGTAAACATCACAATGGAAAAAAAACTAAACCAGAATCTACTAGAGGGGCAAAGAATTGAATTAATGTGAACAGTAACACCAGCTATGACACTATTTTTTATTGCAGCGCCTTCCCTACGACTACTTTACTTAATAGATGAAATCAATAAACCAATAATAACCATAAAGGCAACGGGACACCAATGATATTGATCGTACGAATATTCAGATTTTATTGAAATAGAATTTGATTCTTACATAGAAAATTATGAAAAAAATAAAAACACACGACTACTAGACTCTGATGCCCGCTTAACGCTACCATCAAACATCTTTATTCGAATAATAGTTACATCAACTGACGTTATTCACTCCTGAGCCCTACCATCCACTGGAATCAAAATTGATGGAATTCCAGGACGACTAAACCAATCAAGACTAATATTAAACCGAAGAGGTCTAACTTATGGGCAATGTTCAGAAATCTGCGGTACAAATCACAGATTTATACCTATTGTTGTTGAAAGAGTACCCACCAAGGTATTTATTAAATGAATAATAAAATCATNNNNNNNNNNNNNNNN---------ccacaaaagcggctcgtaagagcgcccctgcaactggtggagtgaagaagcctcaccgctaccgtcctggaacagttgccctgagagaaatcaggcgttaccagaagagcaccgaactgctgattcgaaagttgcctttccagcgccttgtgcgtgaaattgcccaggacttcaagacggacctccgcttccagagctctgcagtaatggcactgcaggaggcgagcgaggcctacctggtgggtctgtttgaggacaccaacctgtgtgccattcacgccaagagagtcaccatcatgccc
>SB0050_Cryptophyllium_phami
-------------ggccgcggtattttgaccgtgcgaaggtagcataatcattagtctatttattgtggaatagtatgaatggtttgacgaaatattaactgtctcattttaat-aattaaaatttaattttttagttaaagagcttaaatttttttaaaggacgagaagaccctatagatctttattttattattttt--attctctttagtttaatttt--tttataactatatttattattttgttggggtgacatatggatataattaactcctttt---tttttttcatttctttttgtttatttgatcttttattattgcttataanaataanataccttagggataacagcgtaattctccttgagagttcatattgacagtggagtttgcgacctcgatgttgaattaagattatttttaggtgaagtagcttaattattaagtctgttcgacttttaatatcttacatgatctgagt-------------------------------------------------------------------------------------------------------------------------------ccatcggccggctcgcccggtccgtttgctttggtgactctggataactttgagctgatcgcacggtcctcgtaccggcgacgcatctttcaaatgtctgccttatcaactgtcgatggtaggttctgcgcctaccatggttgtaacgggtaacggggaatcagggttcgattccggagagggagcctgagaaacggctaccacatccaaggaaggcagcaggcgcgcaaattacccactcccggcacggggaggtagtgacgaaaaataacgatacgggactcatccgaggccccgtaatcggaatgagcacactttaaacgctttaacgagtatccattggagggcaagtctggtgccagcagccgcggtaattccagctccaatagcgtatattaaagttgttgcggttaaaaagctcgtagttggacttgtgtcccacgctgtcggttcaccgttcgtcggtgtttaactggcatgcccgtgcggacgtcctgccggtggatgcggtcggccgtgggcctctggtctgcgcgtcggcggtccgatggaatcctaccgcggtgctcttcaccgagtgtcgaggtgggccggcacgtttactttgaacaaattagagtgctcaaagcaggcagtggttcgcctgaatattgtgtgcatggaataatggaataggacctcggttctattttgttggttttcggaacttgaggtaatgattaatagggacagacgggggcattcgtattgcgacgttagaggtgaaattcttggatcgtcgcaagacgaacctaagcgaaagcatttgccatgagtgttttcattaatcaagaacgaaagttagaggttcgaaggcgatcagataccgccctagttctaaccataaacgatgccagctagcgatccgccgaagttcctccgatgactcggcgggcagcttccgggaaaccaaagcttttgggttccgggggaagtatggttgcaaagctgaaacttaaaggaattgacggaagggcaccaccaggagtggagcctgcggcttaatttgactcaacacgggaaacctcaccaggcccggacaccggaaggattgacagattgagagctctttcttgattcggtgggtggtggtgcatggccgttcttagttggtggagcgatttgtctggttaattccgataacgaacgagactctggcctgctaactagtcgcttccggtatcccttcgtgctaccggcgacaaatgatcttcttagagggacaggcggcttctagccgcacgagattgagcaataacaggtctgtgatgcccttagatgttctgggccgcacgcgcgctacactgaaggaatcagcgtgtcctcctagcccgaaagggccgggtaacccgttgaacctccttcgtgctagggattggggcttgcaattgttccccatgaacgaggaattcccagtaagcgcgagtcataagctcgcgttgattacgtccctgccctttgtacacaccgcccgtcgctactaccgattgaatgatttagtgaggtcttcggaccggtgcgcgacggctcttcgcgagccgttgatgttgctggaaagatgaccaaacttgatcatttagaggaagtaaaagtcgtaacaaggtttccgtaggtgaacct---cctgaattcgaaaggggttggattcatgtcctgccgttt-gtaaactagg-ccgttccgccgtagatggtgccggtcgcccgcggcgattaatttcgtttgcggtgtcgttactggcgtccactcggtggag-gctggccacccttgcggaggactgcacttctcccctagtagaaacgtcgcgacccgttgggtgccggccaaagacctgggtaggcagcccgtgcgtcctgtggttgctgccacaggtgagcggactcctggtgatccggccggctgcccgacggtatgaccagaggagtcgatccgctgaaatggaaacactgtgg-ttgtgaagcgtgcggcctggcaccgatacgtgtggggattgaggtgtaaaccgggggttcccgtgcgaagcacggtcccggccctgctgcgtcgtcggttgccggtgtcctcgcactggatcgatactcccgtctgcgacgcccaccttcggatggtctcccgNNNNNNNNNATCATTGCACATGAAAGAGGAAAAAAAGAAGTATTTGGAAATATGGGAATAATTTTCGCAATAGCAGCTATTGGTTTACTTGGATTCCTAGTATGAGCACACCACATATTTACTGTAGGAATAGATGTAGATACTCGAGCATACTTTACATCAGCTACAATAATTATTGCCGTACCTACAGGAATTAAAGTATTCAGATGATTAACAACAATATATGGGTCCAAAATAACATTAAGACCATCATGCCTATGAGCATTAGGATTCGTATTTCTATTCACACTAGGAGGATTAACAGGAATTATTCTATCTAACTCATCAATTGATATCACTCTTCATGACACATATTATGTAGTAGCTCACTTTCATTATGTATTATCAATAGGTGCAGTATTTGCAATCATAGCAGGATTTATCCAATGATATCCTCTTATTTCAAGAATAACAATAAACCCAAAATGACTAAAAATTCAATTTACATCAATATTCATAGGAGTAAATTTAACATTCTTCCCACAACACTTTCTTGGACTTGCTGGAATACCACGTCGATATTCAGATTACCCAGACATATTTACTTTATGAAATACACTATCATCAATAGGAGCAACAATTTCAACAATAAGAATAATAATATTCATCATAATTATTTGAGAAAGAATATCAACAATACGTCAAACAATCTTTAGATCGAACATAAGAAGAGCTCTTGAATGAAACCATGAATTTCCCCCTAATGAGCACACTTATAGAGAATTACCAATAATAATTAAATTCTAATATGGCAGATNNNNNNNNAATAACAACATGACCAAATATATCTCTTCAAGATAGAAGATCACCTTTAATAGAACAATTAATATATTTCCATGATCATATCATAATAATCTTAATGGCAATTATAACAATAGTAAGATATATAATAATTAATATTATAATAAATAAAAAAACAAACCAAAAATTATTAGAAGGACAGATAATTGAACTAATTTGAACAATTACTCCTACCATAACACTTTTAATGATCGCAACACCCTCACTACGAATTCTATATTTAATAGACGAAATCAATAAACCAATAATAACCATAAAAGCAATTGGAAATCAATGATACTGAACATATGAATATTCAGATTTTAATGAAGAAGAAATAGAATCCTATATATCTAAATATGAAAACCCAAGAAACCTACGACTTCTAGATTCAGATAATCGACTAACATTACCATCAAATATATTTATCCGAATAATAGTAACATCATCTGATGTAATCCACTCATGAACTATCCCATCAACAGGAATTAAAATCGACGCAACACCAGGGCGATTGAATCAATCTAGATTAATAATCAACCGAAGAGGAATTTTATATGGACAATGTTCAGAAATTTGCGGAACAAATCATAGATTTATACCAATTATAGTAGAGAGAATTCCTATTAATGAATTCATCAAATGA---ATAAAATCATCAGATGACTGAAAGNN---agcttgccacaaaggcagctcgtaagagcgcccctgcaactggtggagtgaagaagcctcatcgctaccgtcctggaacagtagccctgagagaaatcaggcgataccagaagagcaccgagctgctgattagaaagttgcctttccagcgtcttgtgcgtgagattgcacaggacttcaagacagacctccgcttccagagctctgcagtaatggcactgcaggaggcaagcgaggcctacctggtgggtctgtttgaggacaccaacctgtgtgcgattcacgccaagagggtcaccatcatgccc
>CC9_Phyllium_ericoriai_3
-----attttaatggccgcggtattttgaccgtgcaaaggtagcataataattagcttattaattgtgagcttgtatgaatggttggacgaaatattaactgtctcgtatttatt-attagaatttaatttttgagttaaaaagcttagatttttttataggacgagaagaccctatagatctttattttcattatttat-ttttttttttg-------aatttatttatatttcttgaatttttagttggggtgatttanagatataattaactctttat-tttatttttcatttatttatgtttatttgaccttttattattgtttataanaaaaagataccttagggataacagcgtaattctttttgagagttcttattgacaagggagattgcgacctcgatgttgaattaagattaatattaggtgaag---------------------------------------------------tcattaaatcagttatggttccttagatcgtaccacatgacttggataactgtggtaattctagagctaatacatgcaaacagagtcccgaccagaaatggaagggatgcttttattagatcaaaaccaatcggccggctcgcccggtccgtttgctttggtgactctggataactttgagctgatcgcacggtcctcgtaccggcgacgcatctttcaaatgtctgccttatcaactgtcgatggtaggttctgcgcctaccatggttgtaacgggtaacggggaatcagggttcgattccggagagggagcctgagaaacggctaccacatccaaggaaggcagcaggcgcgcaaattacccactcccggcacggggaggtagtgacgaaaaataacgatacgggactcatccgaggccccgtaatcggaatgagcacactttaaacgctttaacgagtatccattggagggcaagtctggtgccagcagccgcggtaattccagctccaatagcgtatattaaagttgttgcggttaaaaagctcgtagttggacttgtgtcccacgctgtcggttcaccgttcgtcggtgtttaactggcatgcccgtgtggacgtcctgccggtggatgcggtcggccgtgggcctctggtctgcgcgtcggcggtccgatggaatcctaccgcggtgctcttcaccgagtgtcgaggtgggccggcacgtttactttgaacaaattagagtgctcaaagcaggcagtggttcgcctgaatattgtgtgcatggaataatggaataggacctcggttctattttgttggttttcggaacttgaggtaatgattaatagggacagacgggggcattcgtattgcgacgttagaggtgaaattcttggatcgtcgcaagacgaacctaagcgaaagcatttgccatgagtgttttcattaatcaagaacgaaagttagaggttcgaaggcgatcagataccgccctagttctaaccataaacgatgccagctagcgatccgccgaagttcctccgatgactcggcgggcagcttccgggaaaccaaagcttttgggttccgggggaagtatggttgcaaagctgaaacttaaaggaattgacggaagggcaccaccaggagtggagcctgcggcttaatttgactcaacacgggaaacctcaccaggcccggacaccggaaggattgacagattgagagctctttcttgattcggtgggtggtggtgcatggccgttcttagttggtggagcgatttgtctggttaattccgataacgaacgagactctggcctgctaactagtcgcttccggtatcccttcgtgctaccggcgacaaatgatcttcttagagggacaggcggcttctagccgcacgagattgagcaataacaggtctgtgatgcccttagatgttctgggccgcacgcgcgctacactgaaggaatcagcgtgtcctcctagcccgaaagggccgggtaacccgttgaacctccttcgtgctagggattggggcttgcaattgttccccatgaacgaggaattcccagtaagcgcgagtcataagctcgcgttgattacgtccctgccctttgtacacaccgcccgtcgctactaccgattgaatgatttagtgaggtcttcggaccggtgcgcgacggctcctcgcgagccgttgatgttgctggaaagatgaccaaacttgatcatttagaggaagtaaaagtcgtaacaaggtttccgtaggtgaacct-------------aaaggggttggattcaaatcctaccgat--gcataccagg-cagcaccactgcggatggtgccggtcgcccgcggcgattaatttcgtttgcggtgtcgtttctggcgtccactcggtggtccgctgaccaaaatctcggagggtcgcacttctcccctagtagaaacgtcgcgacccgttgggtgccggccaaaggcctgggaaggaagcccgcgcgtcctgtggtggttgccacaggcgtgcggactcccggtgacccggccggctgcccgacggtatgaccagaggagccgatccgctgaatgggaaacactgtggtttgtgaagcgtgcggcctggcgccgatacgtgcggggattgaggtgtaaaccgggggttcccgtgcgaagcacggtcccggccccgctgcgttgtcggttgctggtgtcctcgcactggatcgatactcccgtctgcgacgcccatcttcggatggtctcccgATCTCACATATCATTTCACATGAAAGAGGTAAAAAAGAGGTTTTTGGTAACCTAGGAATAATTTTTGCTATAGCTGCAATTGGTTTATTAGGGTTTGTAGTATGAGCTCATCACATATTTACAGTTGGAATAGATGTGGATACACGAGCCTACTTTACCTCAGCAACAATAATTATTGCTGTCCCTACAGGAATTAAAGTATTCAGATGATTAACAACTATATATGGATCAAAAATAACTTTTAGACCATCTTGCTTATGGGCATTAGGATTTGTATTTCTATTTACCTTGGGTGGATTAACAGGTATTGTACTATCAAATTCTTCAATTGATATTACCCTACATGACACCTATTATGTAGTTGCCCATTTTCATTATGTATTATCCATAGGTGCAGTATTTGCAATCATGGCAAGATTTATTCAATGATATCCATTATTTACAGGAATAACAATAAATCCTAAATGATTAAAAATTCAATTCTTAACTATGTTTATTGGAGTAAACATAACATTCTTTCCACAACACTTTCTTGGGTTAGCAGGAATACCCCGACGGTACTCAGATTACCCTGACATATATACAACATGAAACATTATTTCATCAATAGGAGCTTTAATTTCAACATTAAGAATGATAATATTCATTATAATTATTTGAGAAAGATTATCATCAATACGAAAAACTATTTTTAGATCCCATATAATCAGATCACTAGAATGAATTCATAATACACCACCCAATGAGCATACCTACAATGAATTACCTATACTAATTAAATTCTAATATGGCAGATTTATTAGAAATAACAACTTGACCTAATTTATATCTCCAAGATAGAATTTCACCTTTAATAGAAAATCTAATCTTATTTCATGATCATATCATAATAATTTTAATAATAATTGTAACAATAGTAAGATATGTAATAATTAATATTATAACAAGAAATAAGTTAAACCGAAATATATTAGAAGGACAAATAATTGAATTAATCTGAACAGTAACACCCACAATAACATTATTTTTCATTGCAGCACCATCATTACGACTACTATATTTAATAGATGAAATTAATAAACCAACAATAACAATAAAAGCAGTAGGTCATCAATGATATTGATCATATGAATATTCAGATTTTGTTGAAACTGAATTTGACTCATATATAGAAAACTATGAAAAAAACAGAAATTTACGCCTATTAGATTCTGATAACCGATTAACATTACCAACCAATACTTTTATCCGAATAATAGTAACATCTACTGATGTTATCCACTCTTGGACACTACCTTCATCTGGAATTAAAATTGATGGAACTCCTGGACGATTAAATCAATCAAGAATAATAATTAACCGAACAGGATTAATATATGGTCAATGTTCAGAAATTTGTGGAACAAATCATAGATTTATACCTATTGTTATTGAAAGAATTCCTATTAATAAATTTATTAAATGAATAATAAAATCATCAGATGACTGAAAGCAagcagcttgccacaaaagcggctcgtaagagcgcccctgcaactggtggagtgaagaagcctcaccgctaccgtcctggaacagttgccctgagagaaatcaggcggtaccagaagagcaccgagctgctgattcgaaagttgccgttccagcgccttgtgcgtgagattgcgcaggatttcaagacggacctccgcttccagagctctgcagtaatggcactgcaggaggcgagcgaggcctacctggtgggtctttttgaggacaccaacctgtgtgccattcacgccaagagggtcaccatcatgcc-
>18-21_Cryptophyllium_tibetense
--tttaatttaatggccgcggtatcttgaccgtgcgaaggtagcataatcattagcctattaattgtaggattgtatgaatggtttgatgaaatattaactgtctcattttaatctgttataatttaattttttagttaaaaagcttaaattcttttaatggacgagaagaccctatagatctttattattatttatttttatttgtttttg-gtttattt--tttaattttttatttattattttgttggggtgatattgaggtatgataaactcttttt-ttttattttcatttatttatgtttatttgatcttttattattgcttataagaataagataccttagggataacagcgtaattttatttaagagttcatattgacgatgaagattgcgacctcgatgttgaattaagattatttttaggtgaagtggcttaactattaagtctgttcgacttttaatatcttacatgatctgagttcattaaatcagttatggttccttagatcgtaccacatgacttggataactgtggtaattctagagctaatacatgcaaacagagtcccgaccagaaatggaagggatgcttttattagatcaaaaccaatcggccggctcgcccggtccgtttgctttggtgactctggataacttggagctgatcgcacggtcctcgtaccggcgacgcatctttcaaatgtctgccttatcaactgtcgatggtagattctgcgcctaccatggttgtaacgggtaacggggaatcagggttcgattccggagagggagcctgagaaacggctaccacatccaaggaaggcagcaggcgcgcaaattacccactcccggcacggggaggtagtgacgaaaaataacgatacgggactcatccgaggccccgtaatcggaatgagcacactttaaacgctttaacgagtatccattggagggcaagtctggtgccagcagccgcggtaattccagctccaatagcgtatattaaagttgttgcggttaaaaagctcgtagttggacttgtgtcccacgctgtcggttcaccgttcgtcggtgtttaactggcatgcccgtgtggacgtcctgccggtggatgcggtcggccgtgggcctctggtctgcgcgtcggcggtccgatggaatcctaccgcggtgctcttcaccgagtgtcgaggtgggccggcacgtttactttgaacaaattagagtgctcaaagcaggcagtggttcgcctgaatattgtgtgcatggaataatggaataggacctcggttctattttgttggttttcggaacttgaggtaatgattaatagggacagacgggggcattcgtattgcgacgttagaggtgaaattcttggatcgtcgcaagacgaacctaagcgaaagcatttgccatgagtgttttcattaatcaagaacgaaagttagaggttcgaaggcgatcagataccgccctagttctaaccataaacgatgccagctagcgatccgccgaagttcctccgatgactcggcgggcagcttccgggaaaccaaagcttttgggttccgggggaagtatggttgcaaagctgaaacttaaaggaattgacggaagggcaccaccaggagtggagcctgcggcttaatttgactcaacacgggaaacctcaccaggcccggacaccggaaggattgacagattgagagctctttcttgattcggtgggtggtggtgcatggccgttcttagttggtggagcgatttgtctggttaattccgataacgaacgagactctggcctgctaactagtcgcttccggtatcccttcgtgctaccggcgacaaatgatcttcttagagggacaggcggcttctagccgcacgagattgagcaataacaggtctgtgatgcccttagatgttctgggccgcacgcgcgctacactgaaggaatcagcgtgtcctcctagcccgaaagggccgggtaacccgttgaacctccttcgtgctagggattggggcttgcaattgttccccatgaacgaggaattcccagtaagcgcgagtcataagctcgcgttgattacgtccctgccctttgtacacaccgcccgtcgctactaccgattgaatgatttagtgaggtcttcggaccggtgcgcgacggctcttcgcgagccgttgatgttgctggaaagatgaccaaacttgatcatttagaggaagtaaaagtcgtaacaaggtttccgtaggtgaacctaatcctgaattcgaaaggggttggattcaagttctgccggtt-ttaaaacggtgtagttccattacggatggtgccggtcgcccgcggcgattaatttcgtttgcggtgtcgtttctggcgtccacctggtggtt-aatttgcacgacgacggaggatagcatttcccccctagtagaaacgtcgcgacccgttgggtgccggccaaaggcctgggtaggcagcccgcgtgtcctgtggttgctgccacaggcgtgcggacgcctggtgacccggccggctgcccgacggtatgaccagaggagtcgatccgctgaatgggaaacactgtgg-ttgtgaagcgtgcggcctggcgccgatgcgtgtggggattgaggtgtaaaccgggggttcccgtgcgaagcacggtcccggccctgctgcgttttcggttgccggtgtcctcgcactggatcgatactcccgtctgcgacgcccacattcggatggtctcccgATTTCCCATATTATTTCAAATGAAAGAGGAAAAAAAGAAGTATTCGGAAATATGGGAATAATTTTCGCCATAGCAGCAATTGGTTTATTAGGTTTCCTAGTATGAGCACATCATATATTTACTGTAGGAATAGATGTGGATACTCGAGCATATTTCACATCAGCTACAATAATTATTGCTGTACCTACAGGTATTAAAGTATTCAGATGATTAACAACAATATATGGATCTAAAATAACATTTAGACCATCTTGTATATGGGCTCTAGGATTTGTATTTCTATTCACATTAGGGGGATTAACAGGAATTATCCTATCAAATTCATCAATTGATATCACTTTACATGATACATATTATGTGGTAGCACACTTCCATTACGTTTTATCTATAGGTGCAGTATTTGCAATTATAGCAGGATTTATTCAATGATACCCACTTATTTCAAGAATGACAATAAATCCAACTTGATTAAAAATTCAGTTTATATCAATATTTATTGGAGTTAATTTAACTTTTTTCCCACAACACTTCCTTGGGTTAGCTGGAATACCTCGACGATATTCAGATTATCCTGATATATTCACATTATGAAATACTATTTCATCAATAGGGGCCATAATCTCAACTCTAAGAATAATAATATTCATCATAATCATTTGAGAAAGAATATCCACAATACGACAAACAGTTTTCAGATCAAATATAAGAAGATCAATTGAATGAACACAAGATTTTCCCCCAAATGAGCACACTTATAGAGAACTACCTATATTAATTAAATTCTAATATGGCAGATNNNTTAGAAATATCAACATGACCAAACATCTCTATACAAGATAGAAGATCTCCCCTAATGGAACAATTAATATACTTTCATGATCATATCATAATAATCCTAATAATAATTATAACAATAGTAAGCTACATAATAATTAATATTATAATTAATAAAAAAACAAATCAAAACTTACTAGAAGGACAAATAATTGAATTAATTTGAACAATCACCCCAACAATAACACTTCTATTTATTGCCACCCCTTCTCTACGACTTCTTTACCTTATAGATGAAATTAATAAACCAATAATAACTATAAAAGCAATTGGACATCAATGATATTGAACCTATGAATACTCAGATTTTAATGATTCAGAAGTAAAATCTTATATAATAAGATATGAAGTACCAAATAACCTACGACTATTAGATTCAGATAACCGAATAACATTACCTTCTAATATATTTATTCGTATAATAGTAACATCTTCTGACGTAATTCATTCATGAACTGTGCCATCAACAGGAATTAAAATTGATGCAACACCAGGACGATTAAATCAATCAAGAATAATAATTAATCGAACAGGAATTATGTATGGACAATGTTCAGAAATCTGTGGAACAAATCACAGTTTCATGCCAATCGTTGTAGAAAGAATTCCTATTAACGAATTTATTAAATGA---ATAAAATCATCAGATGACTGAAAGCAagcagctggccacaaaagcagctcgtaagagcgcccctgcaactggtggagtgaagaagcctcaccgctaccgtcctggaacagtagccctgagagaaatcaggcgttaccagaagagcaccgaactgctgattagaaagttgcctttccagcgtcttgtgcgtgagattgcacaggacttcaagacagacctccgcttccagagctctgcagtaatggcactgcaggaggcaagcgaggcctacctggtgggtctgttcgaggacaccaacctgtgtgccattcacgccaagagggtcaccatcatgcc-
>SB0063_Phyllium_tobeloense
----------------cgcggtatactgactgtgcaaaggtagcataatcattagcttattgattgtaagattgtatgaatggttggacganatattggctgtctcatatttatt-attagaatttaatttcttagttaaaaagcttagatttttttaaaggacgagaagaccctatagatctttattttttttaattt--atatttttttg-------aa--tttatttttttatttaatttttggttggggtgactttgagatataattaactctttat-tttttttttcatttatttatgtttaattgatctttttttattgcttaaaagattaanataccttagggataacagcgtaattcttcttgagagttcatattgacagganagattgcgacctcgatgttgaattaagattaatgtttggcgtaaaagtttaattattaggtctgttcgacctttaaaatcttacatgatctgagt------------------------------------------------------------------------------------------------------------------------------------------------------------------gactctggataactttgagctgatcgcacggtcctcgtaccggcgacgcatctttcaaatgtctgccttatcaactgtcgatggtaggttctgcgcctaccatggttgtaacgggtaacggggaatcagggttcgattccggagagggagcctgagaaacggctaccacatccaaggaaggcagcaggcgcgcaaattacccactcccggcacggggaggtagtgacgaaaaataacgatacgggactcatccgaggccccgtaatcggaatgagcacactttaaacgctttaacgagtatccattggagggcaagtctggtgccagcagccgcggtaattccagctccaatagcgtatattaaagttgttgcggttaaaaagctcgtagttggacttgtgtcccacgctgtcggttcaccgttcgtcggtgtttaactggcatgcccgtgtggacgtcctgccggtggatgcggtcggccgtgggcctctggtctgcgcgtcggcggtccgatggaatcctaccgcggtgctcttcaccgagtgtcgaggtgggccggcacgtttactttgaacaaattagagtgctcaaagcaggcagtggttcgcctgaatattgtgtgcatggaataatggaataggacctcggttctattttgttggttttcggaacttgaggtaatgattaatagggacagacgggggcattcgtattgcgacgttagaggtgaaattcttggatcgtcgcaagacgaacctaagcgaaagcatttgccatgagtgttttcattaatcaagaacgaaagttagaggttcgaaggcgatcagataccgccctagttctaaccataaacgatgccagctagcgatccgccgaagttcctccgatgactcggcgggcagcttccgggaaaccaaagcttttgggttccgggggaagtatggttgcaaagctgaaacttaaaggaattgacggaagggcaccaccaggagtggagcctgcggcttaatttgactcaacacgggaaacctcaccaggcccggacaccggaaggattgacagattgagagctctttcttgattcggtgggtggtggtgcatggccgttcttagttggtggagcgatttgtctggttaattccgataacgaacgagactctggcctgctaactagtcgcttccggtatcccttcgtgctaccggcgacaaatgatcttcttagagggacaggcggcttctagccgcacgagattgagcaataacaggtctgtgatgcccttagatgttctgggccgcacgcgcgctacactgaaggaatcagcgtgtcctcctagcccgaaagggccgggtaacccgttgaacctccttcgtgctagggattggggcttgcaattgttccccatgaacgaggaattcccagtaagcgcgagtcataagctcgcgttgattacgtccctgccctttgtacacaccgcccgtcgctactaccgattgaatgatttagtgaggtcttcggaccggtgcgcgacggctcctcgcgagccgttgatgttgctggaaagatgaccaaacttgatcatttagaggaagtaaaagtcgtaacaaggtttccgtaggtgaacct---cctgaattcgaaaggggttggattcagatcttaccgttc-gcatactagg-cagccccactgcggatggtgccggtcgcccgcggcgattcatttcgtttgcggtgtcgtttctggcgtccactcggtggtg-gctgaccaacttcacggagggtcgcacttctcccctagtagaaacgtcgcgacccgttgggtgccggccgaaggcctgggaaggaagcccgcgcgtcccgtggcggttgccacgggcgtgcggactcccggtgacccggccggctgcccgacggtatgaccagaggagccgatccgctgaatgggaaacactgtggtttgtgaagcgtgcggcctggcgccgatacgtgcggggattgaggtgtaaaccgggggtgcccgtgcgaagcacggtcccggccccgctgcgttgtcggttgccggtgtcctcgcactggatcgatactcccgtctgcgacgcccatcttcggatggtctcccgNNNNNNNNNNNNNNNNNNNNTGAAAGAGGTAAAAAAGAAGTTTTTGGTAATTTAGGTATAATTTTTGCCATAGCAGCAATTGGCTTATTAGGATTTGTTGTATGGGCACATCATATATTTACTGTAGGAATAGATGTTGATACACGAGCTTATTTTACTTCGGCTACAATAATTATTGCAGTACCCACAGGTATTAAAGTATTTAGATGATTAACAACTATATATGGATCTAAACTAACATTTAGACCATCGTGCTTATGGGCTTTAGGATTTGTATTTCTATTCACTTTAGGGGGATTAACAGGAATTATTTTATCAAACTCATCAATTGATATTACCCTTCATGACACATACTACGTAGTGGCCCATTTCCACTATGTATTATCAATAGGAGCAGTATTCGCAATTATAGCTGGATTTATTCAATGATATCCTTTATTTACAGGATTATCAATAAATCCTAAATGATTAAAAATACAATTCTTCGCCATATTTATTGGTGTAAATATAACCTTCTTCCCTCAACACTTCCTTGGGCTAGCGGGGATACCACGACGATATTCTGACTATTCAGATATATATACATCATGAAATATTATTTCATCCATAGGGGCTATGGTTTCAACACTAAGAATAATAATATTTATTATAATTATTTGAGAAAGAATATCTTCAACACGAAAAACTATTTTCAGATCACATATAACTTCATCTTTAGAGTGATCTCACAATATACCACCCAATGAACATACTTATAGAGAATTACCAATTTTAATCATATTCTAATATGGCAGATNNNNNNNNNNNNNNNNNNNNNNNNNNNNNNNNNNNNNAGGATAGAAATTCACCTTTAATAGAACAATTAACATTCTTTCATGATCATATTATAATAATTTTAATAATTATTCTACCAATAGTAAGATACATAATAATTAATATTATAATAAATAACAAATTAAATCGGAATTTATTAGAAGGACAAATAATTGAATTAATCTGAACAGTAACACCAGCAATAACACTATTTTTCATTGCAGCCCCTTCATTGCGATTACTATATTTAATAGATGAAATTAATAAACCAATAATGACAATAAAAGCAGTAGGCCATCAATGATATTGATCATATGAATATTCAGATTTCATTGATACAGAATTTGATTCATATATAGAAAATTATATA------AATAATATTCGATTATTAGATTCAGATAATCGCTTAACCCTACCCTCAAATATCTTTATTCGAATAATAGTAACATCTAATGATGTTATTCATTCATGAACTTTGCCATCAACTGGAATTAAAATTGATGGAACTCCTGGACGATTAAATCAATCAAGAATAATATTTAATCGGAGAGGCCTAATTTACGGACAGTGTTCTGAAATTTGTGGAACAAATCATAGATTTATACCTATTGTTGTTGAAAGAGTACCTATTAATTCATTTATTAAATGAATAATAAAATCATCAGATGACTGAAAGNN---agcttgccacaaaagcggctcgtaagagcgcccctgcaactggtggagtgaagaagcctcaccgctaccgtcctggaacagttgccctgagagaaatcaggcgttaccagaagagcaccgagctgctgattcgaaagttgccgttccagcgccttgtgcgtgagattgcccaggacttcaagacggacctccgcttccagagctctgcagtaatggcactgcaggaggcgagcgaggcctacctggtgggtctctttgaggacaccaacctgtgtgccattcacgccaagcgggtcaccatcatgccc
>17-015_Phyllium_letiranti
NNNNNNNNNNNNNNNNNNNNNNNNNNNNNNNNNNNNNNNNNNNNNNNNNNNNNNNNNNNNNNNNNNNNNNNNNNNNNNNNNNNNNNNNNNNNNNNNNNNNNNNNNNNNNNNNNNNNNNNNNNNNNNNNNNNNNNNNNNNNNNNNNNNNNNNNNNNNNNNNNNNNNNNNNNNNNNNNNNNNNNNNNNNNNNNNNNNNNNNNNNNNNNNNNNNNNNNNNNNNNNNNNNNNNNNNNNNNNNNNNNNNNNNNNNNNNNNNNNNNNNNNNNNNNNNNNNNNNNNNNNNNNNNNNNNNNNNNNNNNNNNNNNNNNNNNNNNNNNNNNNNNNNNNNNNNNNNNNNNNNNNNNNNNNNNNNNNNNNNNNNNNNNNNNNNNNNNNNNNNNNNNNNNNNNNNNNNNNNNNNNNNNNNNNNNNNNNNNNNNNNNNNNNNNNNNNNNNNNNNNNNNNNNNNNNNNNNNNNNNNNNNNNNNNNNNNNNNNNNNNNNNNNNNNNNNNNNNNNNNNNNNNNNNNNNNNNNNNNNNNNNNNNNNNNNNNNNNNNNNNNNNNNNNNNNNNNNNNNNNNNNNNNNNNNNNNNNNNNNNNNNNNNNNNNNNNNNNNNNNNNNNNNNNNNNNNNNNNNNNNNNNNNNNNNNNNNNNNNNNNNNNNNNNNNNNNNNNNNNNNNNNNNNNNNNNNNNNNNNNNNNNNNNNNNNNNNNNNNNNNNNNNNNNNNNNNNNNNNNNNNNNNNNNNNNNNNNNNNNNNNNNNNNNNNNNNNNNNNNNNNNNNNNNNNNNNNNNNNNNNNNNNNNNNNNNNNNNNNNNNNNNNNNNNNNNNNNNNNNNNNNNNNNNNNNNNNNNNNNNNNNNNNNNNNNNNNNNNNNNNNNNNNNNNNNNNNNNNNNNNNNNNNNNNNNNNNNNNNNNNNNNNNNNNNNNNNNNNNNNNNNNNNNNNNNNNNNNNNNNNNNNNNNNNNNNNNNNNNNNNNNNNNNNNNNNNNNNNNNNNNNNNNNNNNNNNNNNNNNNNNNNNNNNNNNNNNNNNNNNNNNNNNNNNNNNNNNNNNNNNNNNNNNNNNNNNNNNNNNNNNNNNNNNNNNNNNNNNNNNNNNNNNNNNNNNNNNNNNNNNNNNNNNNNNNNNNNNNNNNNNNNNNNNNNNNNNNNNNNNNNNNNNNNNNNNNNNNNNNNNNNNNNNNNNNNNNNNNNNNNNNNNNNNNNNNNNNNNNNNNNNNNNNNNNNNNNNNNNNNNNNNNNNNNNNNNNNNNNNNNNNNNNNNNNNNNNNNNNNNNNNNNNNNNNNNNNNNNNNNNNNNNNNNNNNNNNNNNNNNNNNNNNNNNNNNNNNNNNNNNNNNNNNNNNNNNNNNNNNNNNNNNNNNNNNNNNNNNNNNNNNNNNNNNNNNNNNNNNNNNNNNNNNNNNNNNNNNNNNNNNNNNNNNNNNNNNNNNNNNNNNNNNNNNNNNNNNNNNNNNNNNNNNNNNNNNNNNNNNNNNNNNNNNNNNNNNNNNNNNNNNNNNNNNNNNNNNNNNNNNNNNNNNNNNNNNNNNNNNNNNNNNNNNNNNNNNNNNNNNNNNNNNNNNNNNNNNNNNNNNNNNNNNNNNNNNNNNNNNNNNNNNNNNNNNNNNNNNNNNNNNNNNNNNNNNNNNNNNNNNNNNNNNNNNNNNNNNNNNNNNNNNNNNNNNNNNNNNNNNNNNNNNNNNNNNNNNNNNNNNNNNNNNNNNNNNNNNNNNNNNNNNNNNNNNNNNNNNNNNNNNNNNNNNNNNNNNNNNNNNNNNNNNNNNNNNNNNNNNNNNNNNNNNNNNNNNNNNNNNNNNNNNNNNNNNNNNNNNNNNNNNNNNNNNNNNNNNNNNNNNNNNNNNNNNNNNNNNNNNNNNNNNNNNNNNNNNNNNNNNNNNNNNNNNNNNNNNNNNNNNNNNNNNNNNNNNNNNNNNNNNNNNNNNNNNNNNNNNNNNNNNNNNNNNNNNNNNNNNNNNNNNNNNNNNNNNNNNNNNNNNNNNNNNNNNNNNNNNNNNNNNNNNNNNNNNNNNNNNNNNNNNNNNNNNNNNNNNNNNNNNNNNNNNNNNNNNNNNNNNNNNNNNNNNNNNNNNNNNNNNNNNNNNNNNNNNNNNNNNNNNNNNNNNNNNNNNNNNNNNNNNNNNNNNNNNNNNNNNNNNNNNNNNNNNNNNNNNNNNNNNNNNNNNNNNNNNNNNNNNNNNNNNNNNNNNNNNNNNNNNNNNNNNNNNNNNNNNNNNNNNNNNNNNNNNNNNNNNNNNNNNNNNNNNNNNNNNNNNNNNNNNNNNNNNNNNNNNNNNNNNNNNNNNNNNNNNNNNNNNNNNNNNNNNNNNNNNNNNNNNNNNNNNNNNNNNNNNNNNNNNNNNNNNNNNNNNNNNNNNNNNNNNNNNNNNNNNNNNNNNNNNNNNNNNNNNNNNNNNNNNNNNNNNNNNNNNNNNNNNNNNNNNNNNNNNNNNNNNNNNNNNNNNNNNNNNNNNNNNNNNNNNNNNNNNNNNNNNNNNNNNNNNNNNNNNNNNNNNNNNNNNNNNNNNNNNNNNNNNNNNNNNNNNNNNNNNNNNNNNNNNNNNNNNNNNNNNNNNNNNNNNNNNNNNNNNNNNNNNNNNNNNNNNNNNNNNNNNNNNNNNNNNNNNNNNNNNNNNNNNNNNNNNNNNNNNNNNNNNNNNNNNNNNNNNNNNNNNNNNNNNNNNNNNNNNNNNNNNNNNNNNNNNNNNNNNNNNNNNNNNNNNNNNNNNNNNNNNNNNNNNNNNNNNNNNNNNNNNNNNNNNNNNNNNNNNNNNNNNNNNNNNNNNNNNNNNNNNNNNNNNNNNNNNNNNNNNNNNNNNNNNNNNNNNNNNNNNNNNNNNNNNNNNNNNNNNNNNNNNNNNNNNNNNNNNNNNNNNNNNNNNNNNNNNNNNNNNNNNNNNNNNNNNATGGGCTCATCACATATTTACAGTAGGAATAGATGTAGATACACGAGCTTACTTTACATCAGCAACTATAATTATTGCAGTTCCTACGGGAATTAAAGTATTCAGATGATTAACAACAATATATGGATCAAAATTAACCTTTAGACCAAGATGTCTATGAGCTATAGGTTTTGTATTCTTATTTACATTAGGGGGATTAACAGGTATTGTATTATCAAATTCATCAATTGATATTACCCTACATGACACATACTATGTAGTAGCACACTTTCATTATGTATTATCAATAGGAGCAGTATTTGCAATCATAGCAGGATTTATTCAATGATATCCTTTATTTACAGGAATATCAATAAATCCTAAATGATTAAAAATTCAATTCTTCACAATATTTGTTGGAGTAAACATAACTTTTTTTCCACAACATTTTCTTGGGTTAGCTGGGATACCACGACGATATTCAGACTACCCAGATATATTTACATCATGAAATATTATCTCATCAATAGGAGCATTAATTTCAACAATAAGAATAATAATATTTATTATAATTATTTGAGAAAGAATATCATCAACGCGAAAAACTATCTTCAGATCACATATAATTAGATCATTAGAATGATCTCATAATATACCACCTAATGAACATACTTATAGAGAATTACCTATACTAATTAAATTCTAATATGGCAGATNNNNNNNNNNNNNNNNNNNNNNNNNNNNNNNNNNNNNNNNNNNNNNNNNNNNNNNNNNNNNNNNNNNNNNNNNNNNNNNNNNNNNNNNNNNNNNNNNNNNNNNNNNNNNNNNNNNNNNNNNNNNNNNNNNNNNNNNNNNNNNNNNNNNNNNNNNNNNNNNNNNNNNNNNNNNNNNNNNNNNNNNNNNNNNNNNNNNNNNNNNNNNNNNNNNNNNNNNNNNNNNNNNNNNNNNNNNNNNNNNNNNNNNNNNNNNNNNNNNNNNNNNNNNNNNNNNNNNNNNNNNNNNNNNNNNNNNNNNNNNNNNNNNNNNNNNNNNNNNNNNNNNNNNNNNNNNNNNNNNNNNNNNNNNNNNNNNNNNNNNNNNNNNNNNNNNNNNNNNNNNNNNNNNNNNNNNNNNNNNNNNNNNNNNNNNNNNNNNNNNNNNNNNNNNNNNNNNNNNNNNNNNNNNNNNNNNNNNNNNNNNNNNNNNNNNNNNNNNNNNNNNNNNNNNNNNNNNNNNNNNNNNNNNNNNNNNNNNNNNNNNNNNNNNNNNNNNNNNNNNNNNNNNNNNNNNNNNNNNNNNNNNNNNNNNNNNNNNNNNNNNNNNNNNNNNNNNNNNNNNNNNNNNNNNNNNNNNNNNNNNNNNNNNNNNNNNNNNNNNNNNNNNNNNNNNNNNNNNNNNNNNNNNNNNNNNNNNNNNNNNNNNNNNNNNNNNNNNNNNNNNNNNNNNNNNNNNNNNNNNNNNNNNNNNNNNNNNNNNNNNNNNNNNNNNNNNNNNNNNNNNNNNNNNNNNNNNNNNNNNNNNNNNNNNNNNNNNNNNNNNNNNNNNNNNNNNNNNNNNNNNNNNNNNNNNNNNNNNNNNNNNNNNNNNNNNNNNNNNNNNNNNNNNNNNNNNNNNNNNNNNNNNNNNNNNNNNNNNNNNNNNNNNNNNNNNNNNNNNNNNNNNNNNNNNNNNNNNNNNNNNNNNNNNNNNNNNNNNNNNNNNNNNNNNNNNNNNNNNNNNNNNNNNNNNNNNNNNNNNNNNNNNNNN
>17-267_Cryptophyllium_icarus
-------------ggccgcggtatcttgaccgtgcgaaggtagcataatcattagcctattgattgtgggattgtatgaatggcttgacgaaacattatctgtctcgatttaattgcatataatttaattttttggttaaaaagcttaaatttttttataggacgagaagaccctatagatctttattttttttatttt--attatattttagtttattta--tttatattaatattatttattttgttggggtgatgttgggatatgattaactcttttt--tattgnttcatttatttttgtttatttgatcttttattattgattataanactaaaataccttagggataacagcgtaattctctttaaaagttcatattgacgatggagtttgcgacctcgatgttgaattaagattattgttaggtgaagtggcttaattattaagtctgttcgacttttaatatcttacatgatctgagt------------------------------------------------------------------------------------------------------------------------------------------------cggtccgtttgctttggtgactctggataactttgagctgatcgcacggtcctcgtaccggcgacgcatctttcaaatgtctgccttatcaactgtcgatggtaggttctgcgcctaccatggttgtaacgggtaacggggaatcagggttcgattccggagagggagcctgagaaacggctaccacatccaaggaaggcagcaggcgcgcaaattacccactcccggcacggggaggtagtgacgaaaaataacgatacgggactcatccgaggccccgtaatcggaatgagyacactttaaaccctttaacgagtatccattggagggcaagtctggtgccagcagccgcggtaattccagctccaatagcgtatattaaagttgttgcggttaaaaagctcgtagttggacttgtgtcccacgctgtcggttcaccgttcgtcggtgtttaactggcatgcccgtgcggacgtcctgccggtggatgcggtcgaccgtgggcctctggtctgcgcgtcggcggtccgatgcaatcctaccgcggtgctcttcaccgagtgtcgaggtgggccggcacgtttactttgaacaaattagagtgctcaaagcaggcagtggttcgcctgaatattgtgtgcatggaataatggaataggacctcggttctattttgttggttttcggaacttgaggtaatgattaatagggacagacgggggcattcgtattgcgacgttagaggtgaaattcttggatcgtcgcaagacgaacctaagcgaaagcatttgccatgagtgttttcattaatcaagaacgaaagttagaggttcgaaggcgatcagataccgccctagttctaaccataaacgatgccagctagcgatccgccgaagttcctccgatgactcggcgggcagcttccgggaaaccaaagcttttgggttccgggggaagtatggttgcaaagctgaaacttaaaggaattgacggaagggcaccaccaggagtggagcctgcggcttaatttgactcaacacgggaaacctcaccaggcccggacaccggaaggattgacagattgagagctctttcttgattcggtgggtggtggtgcatggccgttcttagttggtggagcgatttgtctggttaattccgataacgaacgagactctggcctgctaactagtcgcttccggtatcccttcgtgctaccggcgacaaatgatcttcttagagggacaggcggcttctagccgcacgagattgagcaataacaggtctgtgatgcccttagatgttctgggccgcacgcgcgctacactgaaggaatcagcgtgtcctcctagcccgaaagggccgggtaacccgttgaacctccttcgtgctagggattggggcttgcaattgttccccatgaacgaggaattcccagtaagcgcgagtcataagctcgcgttgattacgtccctgccctttgtacacaccgcccgtcgctactaccgattgaatgatttagtgaggtcttcggaccggtgcgcgacggctcttcgcgagccgttgatgttgctggaaagatgaccaaacttgatcatttagaggaagtaaaagtcgtaacaaggtttccgtaggtgaacct---cctgaattcgaaaggggttggattcatgtcctgccgttt-gtaaactagg-tcgttccaccgtagatggtgccggtcgcccgcggcgattcatttcgtttgcggtgtcgtttctggcgtccactcggtggag-actggccaccctcgcggaggactgcacttctcccctagtagaaacgtcgcgacccgttgggtgccggccaaaggcctgggtaggcagcccgcgtgtcctgtggttgctgccacaggcgtgcggactcctggtgacccggccggctgcccgacggtatgaccagaggagtcgatccgctgaatgggaaacactgtgg-ttgtgaagcgtgtggcctggcgctgatacgtgtggggattgaggtgtaaaccgggggttcccgtgcgaagcacggtcccggccctgctgcgttttcggttgctggtgtcctcgcactggatcgatactcccgtctgcgacgcccaccttcggatggtctcccgNNNNNNNNNNNNNNNNNNNNNNNNNNAGGGAAAAAAGAGGTTTTTGGAAATCTAGGAATAATCTTTGCTATAGCAGCAATTGGNTTATTAGGATTCTTGGTATGAGCACATCATATATTTACAGTAGGAATAGATGTNGATACACGAGCATACTTTACATCAGCTACGATAATTATTGCCGTTCCAACTGGAATTAAAGTATTTAGATGATTAGCAACAATATATGGATCCAAATTAACATTCAGACCATCCTGCATATGAGCCCTAGGATTTGTATTATTATTTACATTAGGGGGATTAACGGGAATTGTCTTATCAAACTCATCCATTGATATTACCCTTCATGATACTTATTATGTAGTAGCACATTTTCACTACGTATTATCAATGGGAGCAGTATTTGCAATCATGGCAGGATTCATCCAATGATACCCCCTTATTACTGGAATAACAATAAATCCAACATGATTAAAAATCCAATTCACATCAATATTTATTGGAGTGAACTTAACCTTCTTCCCCCAACACTTTCTTGGACTTGCAGGAATACCACGACGATACTCAGATTACCCTGATATATATACCTCATGAAATACCATCTCATCCATAGGAGCACTAATTTCAACACTAAGAATGATAATATTCATTATAATTATATGAGAAAGAATATCAGTAATACGTCAGACTATATTCAAATCACATATAAGAAGATCACTTGAATGAACNNNNNNNNNNNNNNNNNNNNNNNNNNNNNNNNNNNNNNNNNNNNNNNNNNNNNNNNNNNNNNNNNNNNNNNNNNTTAGAAATAACAAATTGACCTAACATATCTCTTCAAGATAGAACATCCCCTTTAATAGAGCAACTGATATACTTTCACGACCATATTATAATAATCCTTATAATAATTATAACAATAGTAATATACATAATAATTAACATCATAATTAACAAAAAATTAAATATAAACCTACTAGAAGGACAAATAATTGAATTAATTTGAACAATCACTCCAACTATAATACTAATATTTATTGCAACACCATCACTACGACTACTATACCTCATAGACGAAATCAATAAGCCAATAATAACCATGAAAGCAGTAGGACATCAATGATACTGAACTTATGAATATTCAGACTTTAGTGAAATAGAAACTGAATCTTATATACTAATAAGTGATGCAAAAAATAAATTACGACTATTAGATACAGATAATCGAATAACATTACCATTAAACATATTTATTCGTATAATAGTGACATCCACAGATGTTATCCACTCATGAACAATCCCATCAACAGGAATTAAAATTGATGCGACCCCAGGACGATTAAACCAATCAAGAATAATAATAAACCGAATGGGTTTATTATATGGACAATGTTCAGAAATTTGTGGAACAAATCACAGATTCATACCAATTAATATTGAAGTAATTCCAATTAATGAATTCATTAAATGA---ATAAAATCATCAGATGACTGAAAGCAagcagcttgccacaaaagcagcccgtaagagcgcccctgcaactggtggagtgaagaagcctcaccgctaccgtcctggaacagttgccctgagagaaatcaggcgttaccagaagagcaccgagctgcttattagaaagttacctttccagcgtcttgtgcgtgagattgcacaggacttcaagacagacctccgcttccagagctctgcagtaatggcactgcaggaggcaagcgaagcctacctggtgggtctgttcgaggacaccaacctgtgtgccattcacgccaagagggtcaccatcatgcc-
>17-112_Phyllium_palawanense
gattttatttaatggccgcggtatattgaccgtgcaaaggtagcataatcattagtttattaattgtggactagaatgaatggttttacgaaatattaactgtctcattattatt-attataatttaatttttgagttaaaaagcttaaatttttttagaggacgagaagaccctatagatctttatttttattttata---ttatttttgg-------gt--tttattatttttatagatttttagttggggtgactttaggataagattaactcctttt-tatatttttcatttatttatgtttagttgatcttttattattgtttataagataaagataccttagggataacagcgtaatttttattgagagttcatattgacatagaagattgcgacctcgatgttgaattaagattattattaggtgtagaagtttaattattgggtctgttcgacctttaaaatcttacatgatctgagtNNNNNNNNNNNNNNNNNNNNNNNNNNNNNNNNNNNNNNNNNNNNNNNNNNNNNNNNNNNNNNNNNNNNNNNNNNNNNNNNNNNNNNNNNNNNNNNNNNNNNNNNNNNNNNNNNNNNNNNNNNNNNNNNNNNNNNNNNNNNNNNNNNNNNNNNNNNNNNNNNNNNNNNNNNNNNNNNNNNNNNNNNNNNNNNNNNNNNNNNNNNNNNNNNNNNNNNNNNNNNNNNNNNNNNNNNNNNNNNNNNNNNNNNNNNNNNNNNNNNNNNNNNNNNNNNNNNNNNNNNNNNNNNNNNNNNNNNNNNNNNNNNNNNNNNNNNNNNNNNNNNNNNNNNNNNNNNNNNNNNNNNNNNNNNNNNNNNNNNNNNNNNNNNNNNNNNNNNNNNNNNNNNNNNNNNNNNNNNNNNNNNNNNNNNNNNNNNNNNNNNNNNNNNNNNNNNNNNNNNNNNNNNNNNNNNNNNNNNNNNNNNNNNNNNNNNNNNNNNNNNNNNNNNNNNNNNNNNNNNNNNNNNNNNNNNNNNNNNNNNNNNNNNNNNNNNNNNNNNNNNNNNNNNNNNNNNNNNNNNNNNNNNNNNNNNNNNNNNNNNNNNNNNNNNNNNNNNNNNNNNNNNNNNNNNNNNNNNNNNNNNNNNNNNNNNNNNNNNNNNNNNNNNNNNNNNNNNNNNNNNNNNNNNNNNNNNNNNNNNNNNNNNNNNNNNNNNNNNNNNNNNNNNNNNNNNNNNNNNNNNNNNNNNNNNNNNNNNNNNNNNNNNNNNNNNNNNNNNNNNNNNNNNNNNNNNNNNNNNNNNNNNNNNNNNNNNNNNNNNNNNNNNNNNNNNNNNNNNNNNNNNNNNNNNNNNNNNNNNNNNNNNNNNNNNNNNNNNNNNNNNNNNNNNNNNNNNNNNNNNNNNNNNNNNNNNNNNNNNNNNNNNNNNNNNNNNNNNNNNNNNNNNNNNNNNNNNNNNNNNNNNNNNNNNNNNNNNNNNNNNNNNNNNNNNNNNNNNNNNNNNNNNNNNNNNNNNNNNNNNNNNNNNNNNNNNNNNNNNNNNNNNNNNNNNNNNNNNNNNNNNNNNNNNNNNNNNNNNNNNNNNNNNNNNNNNNNNNNNNNNNNNNNNNNNNNNNNNNNNNNNNNNNNNNNNNNNNNNNNNNNNNNNNNNNNNNNNNNNNNNNNNNNNNNNNNNNNNNNNNNNNNNNNNNNNNNNNNNNNNNNNNNNNNNNNNNNNNNNNNNNNNNNNNNNNNNNNNNNNNNNNNNNNNNNNNNNNNNNNNNNNNNNNNNNNNNNNNNNNNNNNNNNNNNNNNNNNNNNNNNNNNNNNNNNNNNNNNNNNNNNNNNNNNNNNNNNNNNNNNNNNNNNNNNNNNNNNNNNNNNNNNNNNNNNNNNNNNNNNNNNNNNNNNNNNNNNNNNNNNNNNNNNNNNNNNNNNNNNNNNNNNNNNNNNNNNNNNNNNNNNNNNNNNNNNNNNNNNNNNNNNNNNNNNNNNNNNNNNNNNNNNNNNNNNNNNNNNNNNNNNNNNNNNNNNNNNNNNNNNNNNNNNNNNNNNNNNNNNNNNNNNNNNNNNNNNNNNNNNNNNNNNNNNNNNNNNNNNNNNNNNNNNNNNNNNNNNNNNNNNNNNNNNNNNNNNNNNNNNNNNNNNNNNNNNNNNNNNNNNNNNNNNNNNNNNNNNNNNNNNNNNNNNNNNNNNNNNNNNNNNNNNNNNNNNNNNNNNNNNNNNNNNNNNNNNNNNNNNNNNNNNNNNNNNNNNNNNNNNNNNNNNNNNNNNNNNNNNNNNNNNNNNNNNNNNNNNNNNNNNNNNNNNNNNNNNNNNNNNNNNNNNaatcctgaattcgaaaggggttggattcagatcctaccgtttagcaaattagg-cagccccgctgcagatggtgccggtcgcccgcggcgattaatttcgtttgcggtgtcgtttctggcgtccactcggcggtgtgctgaccacggcagcggaggttcgcacttctcccctagtagaaacgtcgcgacccgttgggtgccggccgaaggcccgggaaggaagcccgcgcgtcccgtggtggttgccacgggcgcgcggactcctggtgacccggccggctgcccgacggtatgaccagaggagccgatccgctgaatgggaaacactgtggtttgtgaagcgtgcggcctggcgccgatgcgtgcggggattgaggtgtaaaccgggggtgcccgtgcgaagcacggtcccggccctgctgcgtcgttggttgccggtgtcctcgcacaggatcgatactcccgtctgcgacgcccatcttcggatggtctcccgATTTCCCATATCATTACCCACGAAAGAGGGAAAAAAGAAGTATTTGGTAACCTAGGAATAATCTTTGCAATAGCTGCTATTGGCTTACTGGGATTTGTTGTGTGAGCACATCATATATTCACAGTAGGAATAGATGTTGATACACGGGCCTACTTTACTTCAGCAACAATGATTATCGCTGTACCTACAGGGATTAAGGTATTCAGTTGATTAACAACTATATATGGATCTAAACTTACTTTTAGACCATCATGTTTATGGTCTTTAGGATTTGTATTATTATTCACATTAGGGGGATTAACAGGAATTGTTCTATCAAATTCATCAATCGATATTACACTTCACGACACATACTATGTAGTAGCCCACTTCCATTACGTTCTATCTATAGGAGCAGTATTCGCAATTATAGCAGGATTCATTCAATGATACCCATTATTTACAGGAATAACCATAAATACTAAATGATTAAAAATCCAGTTTATCACAATATTTATTGGAGTAAATATAACTTTTTTCCCACAACATTTCCTAGGATTGGCTGGAATACCCCGACGATACTCTGATTATCCAGATATATTTACATCCTGAAATATTATTTCATCAATAGGTGCATTAATTTCAACAATAAGTATAATAATATTCATCATAATCATATGAGAAAGAATATCATCAATACGACAAACAATTTTTAGATCACATATAATTAGTTCATTAGAATGAACTCATGATATACCCCCCCATGATCATACATATAATGAACTACCAATATTAATTAAATTCTAATATGGCAGATNTATTAGAAATAACATCTTGACCAACCCTATCATTACAAGATAGAATATCACCTCTTATAGAACAATTAGTTTTATTCCATGATCATATCATAATAATTTTATTAATAATCGTAATTTTAGTAAGATACATAATAATTAATATTATAGTAATAAATAAAACAGATCGTAATCTATTAGAAGGCCAAATAATTGAACTAATTTGAACAGTAACACCCACATTAACATTATTTTTTATTGCAGCACCATCTTTACGACTACTATATCTAATAGATGAAATTAATAAGCCCATAATAACTATAAAAGTAGTAGGCCATCAATGATATTGAACTTATGAATATTCAGATTTTATAGAAACAGAATTTGACTCATATATAGAAACCCTTCAAAAAAATAACAATATTCGATTGCTTGATACAGATACACGAATAGTATTACCCTCAAATATTTTTATCCGAATAATAGTAACCTCAACTGATGTAATTCATTCATGAGCCCTACCATCAACAGGAGTAAAAATTGATGGAACACCAGGACGACTAAATCAAACAAGAATAATATTAAACCGAACAGGATTAATTTATGGGCAATGTTCAGAAATCTGTGGTACAAATCACAGATTTATACCCATCACTGTTGAAAGAGTGCCTATAAATAAATTCATTAAATGAATAATCGAATCACCAGATGACTGAAAGCAagcagcttgccacaaaagctgctcgtaagagcgcccctgcaactggcggagtgaagaagcctcaccgctaccgccctggaacagtcgccctgagagaaatcaggcgttaccagaagagcaccgagctgctgattcgaaagttgccgttccagcgccttgtgcgtgagattgcccaggacttcaagacggatctccgcttccagagctctgcagtaatggcactgcaggaagcaagcgaggcctacctggtgggtctttttgaggacaccaacctgtgtgccattcacgccaagagggtcaccatcatgcc-
>20-137_Phyllium_cayabyabi
attattatttaatggccgcggtaccttgaccgtgcaaaggtagcataatcattagcttattaattgttagatggtatgaatggttggacgagatatttactgtctcttatttattatttagaatttaatttttgagttaaaaagcttaaattttattaaaggacgagaagaccctatagatctttatttttattatttt--atgaattttag-------tt--ttatttattttattaaatttttggttggggtgactttgagatataattaactctttat--tttcttttcattgatttatgtttaaatgatcttttactattgtttataagattaagataccttagggataacagcgtaatttcatttaaaagttcttattgacaatggagattgcgacctcgatgttgaattaagattattattgggtgtagtagcttagttataaggtctgttcgacctttaaaatcttacatgatctgagtNNNNNNNNNNNNNNNNNNNNNNNNNNNNNNNNNNNNNNNNNNNNNNNNNNNNNNNNNNNNNNNNNNNNNNNNNNNNNNNNNNNNNNNNNNNNNNNNNNNNNNNNNNNNNNNNNNNNNNNNNNNNNNNNNNNNNNNNNNNNNNNNNNNNNNNNNNNNNNNNNNNNNNNNNNNNNNNNNNNNNNNNNNNNNNNNNNNNNNNNNNNNNNNNNNNNNNNNNNNNNNNNNNNNNNNNNNNNNNNNNNNNNNNNNNNNNNNNNNNNNNNNNNNNNNNNNNNNNNNNNNNNNNNNNNNNNNNNNNNNNNNNNNNNNNNNNNNNNNNNNNNNNNNNNNNNNNNNNNNNNNNNNNNNNNNNNNNNNNNNNNNNNNNNNNNNNNNNNNNNNNNNNNNNNNNNNNNNNNNNNNNNNNNNNNNNNNNNNNNNNNNNNNNNNNNNNNNNNNNNNNNNNNNNNNNNNNNNNNNNNNNNNNNNNNNNNNNNNNNNNNNNNNNNNNNNNNNNNNNNNNNNNNNNNNNNNNNNNNNNNNNNNNNNNNNNNNNNNNNNNNNNNNNNNNNNNNNNNNNNNNNNNNNNNNNNNNNNNNNNNNNNNNNNNNNNNNNNNNNNNNNNNNNNNNNNNNNNNNNNNNNNNNNNNNNNNNNNNNNNNNNNNNNNNNNNNNNNNNNNNNNNNNNNNNNNNNNNNNNNNNNNNNNNNNNNNNNNNNNNNNNNNNNNNNNNNNNNNNNNNNNNNNNNNNNNNNNNNNNNNNNNNNNNNNNNNNNNNNNNNNNNNNNNNNNNNNNNNNNNNNNNNNNNNNNNNNNNNNNNNNNNNNNNNNNNNNNNNNNNNNNNNNNNNNNNNNNNNNNNNNNNNNNNNNNNNNNNNNNNNNNNNNNNNNNNNNNNNNNNNNNNNNNNNNNNNNNNNNNNNNNNNNNNNNNNNNNNNNNNNNNNNNNNNNNNNNNNNNNNNNNNNNNNNNNNNNNNNNNNNNNNNNNNNNNNNNNNNNNNNNNNNNNNNNNNNNNNNNNNNNNNNNNNNNNNNNNNNNNNNNNNNNNNNNNNNNNNNNNNNNNNNNNNNNNNNNNNNNNNNNNNNNNNNNNNNNNNNNNNNNNNNNNNNNNNNNNNNNNNNNNNNNNNNNNNNNNNNNNNNNNNNNNNNNNNNNNNNNNNNNNNNNNNNNNNNNNNNNNNNNNNNNNNNNNNNNNNNNNNNNNNNNNNNNNNNNNNNNNNNNNNNNNNNNNNNNNNNNNNNNNNNNNNNNNNNNNNNNNNNNNNNNNNNNNNNNNNNNNNNNNNNNNNNNNNNNNNNNNNNNNNNNNNNNNNNNNNNNNNNNNNNNNNNNNNNNNNNNNNNNNNNNNNNNNNNNNNNNNNNNNNNNNNNNNNNNNNNNNNNNNNNNNNNNNNNNNNNNNNNNNNNNNNNNNNNNNNNNNNNNNNNNNNNNNNNNNNNNNNNNNNNNNNNNNNNNNNNNNNNNNNNNNNNNNNNNNNNNNNNNNNNNNNNNNNNNNNNNNNNNNNNNNNNNNNNNNNNNNNNNNNNNNNNNNNNNNNNNNNNNNNNNNNNNNNNNNNNNNNNNNNNNNNNNNNNNNNNNNNNNNNNNNNNNNNNNNNNNNNNNNNNNNNNNNNNNNNNNNNNNNNNNNNNNNNNNNNNNNNNNNNNNNNNNNNNNNNNNNNNNNNNNNNNNNNNNNNNNNNNNNNNNNNNNNNNNNNNNNNNNNNNNNNNNNNNNNNNNNNNNNNNNNNNNNNNNNNNNNNNNNNNNNNNNNNNNNNNNNNNNNNNNNNNNNNNNNNNNNNNNNNNNNNNNNNNNNNNNNNNNNNNNaatcctgaattcgaaaggggttggattcagatcctgccgttc-gaaaactagg-cggccccgccgcagatggtgccggtcgcccgcggcgattaacttcgcttgcggtgccgtttctggcgtccactcggtggtg-gctgaccaccttcacggaggttcgcacttctcccctagtagaaacgtcgcgacccgttgggtgccggccaaaggcccgggaaggaagcccgcgcgt------------------------------------------------------------------------------------------------------------------------------------------------------------------------------------------------------------------------------------------------------------------------NNNNNNNNNNNNNNNNNNNNNNNNNNNNNNNNNNNNNNNNNNNNNNNNNNNNNNNNNNNNNNNNNNNNNNNNNNNNNNNNNNNNNNNNNNNNNNNNNNNNNNNNNNNNNNNNNNNNNNNNNNNNNNNNNNNNNNNNNNNNNNNNNNNNNNNNNNNNNNNNNNNNNNNNNNNNNNNNNNNNNNNNNNNNNNNNNNNNNNNNNNNNNNNNNNNNNNNNNNNNNNNNNNNNNNNNNNNNNNNNNNNNNNNNNNNNNNNNNNNNNNNNNNNNNNNNNNNNNNNNNNNNNNNNNNNNNNNNNNNNNNNNNNNNNNNNNNNNNNNNNNNNNNNNNNNNNNNNNNNNNNNNNNNNNNNNNNNNNNNNNNNNNNNNNNNNNNNNNNNNNNNNNNNNNNNNNNNNNNNNNNNNNNNNNNNNNNNNNNNNNNNNNNNNNNNNNNNNNNNNNNNNNNNNNNNNNNNNNNNNNNNNNNNNNNNNNNNNNNNNNNNNNNNNNNNNNNNNNNNNNNNNNNNNNNNNNNNNNNNNNNNNNNNNNNNNNNNNNNNNNNNNNNNNNNNNNNNNNNNNNNNNNNNNNNNNNNNNNNNNNNNNNNNNNNNNNNNNNNNNNNNNNNNNNNNNNNNNNNNNNNNNNNNNNNNNNNNNNNNNNNNNNNNNNNNNNNNNNNNNNNNNNNNNNNNNNNNNNNNNNNNNNNNNNNNNNNNNNNNNNNNNNNNNNNNNNNNNNNNNNNNNNNNNNNNNNNNNNNNNNNNNNNNNNNNNNNNNNNNNNNNNNNNNNNNNNNNNNNNNNNNNNNNNNNNNNNNNTTATTAGAAATAACAACCTGGCCTAACTTAAGATTACAAGATAGAATATCACCCTTAATGGAACAATTAACATATTTTCATGACCATATTATAGTTATTTTAGTAATAATTATAACAATAATTAGATACATAATAGCTAATATCATAGTAAGAAATAAAATAAATCGAAATTTAATTGAAGGTCAAATAATTGAACTAATATGGACAGTCATCCCCACAATAACCCTATTCCTTATTGCAGCACCTTCATTACGACTCTTATATTTAATAGATGAAATTAATAAACCAACATTAACTACAAAAACAATTGGTCATCAATGATACTGAACATACGAATATTCAGATTTTATGGAAAAAGAATTCGATTCATATATAGAAAATTTTGAAACAAATAAAAATTTACGGCTATTAGACTCCGATAATCGATTGACATTACCTTCAAACATATTTATCCGAATAATGGTAACATCAACTGATGTCATTCATTCATGAACTTTACCTTCAACAGGAGTAAAAATTGATGGAACTCCAGGACGACTTAACCAATCAAGAATAATATTAAATCGAAGAGGTTTAATTTACGGTCAGTGTTCAGAAATTTGTGGGGCAAATCATAGATTTATACCAATCGTAATTGAAAGTATTCCCATTAATATGTTTATCAAATGAATAATAAAATCATCAGATGACTG-AAGCAagcagcttgccacaaaagcggctcgtaagagcgcccctgcaactggcggagtgaagaagcctcaccgctaccgtcctggaacagttgccctgagagaaatcaggcgttaccagaagagcaccgagctgctgattcgaaagttgccattccagcgccttgtgcgtgagattgcccaggacttcaagacggacctccgcttccagagctctgcagtaatggcactgcaggaggcgagcgaggcctacctggtgggtctttttgaggacaccaacctgtgtgccattcacgccaagagggtcaccatcatgccc
>16-148_Cryptophyllium_westwoodii
ttatatatttaatggccgcggtattttgaccgtgcgaaggtagcgtaatcattagcctatttattgtgggatagtatgaatggtttgacgaaatattgactgtctcattttaattatttaaaatttaatttttgagttaaaaagcttaagtttttttaaaggacgagaagaccctatagatctttattatttatttttt--aatattttttagtttatttt--attatttttttatttattattttgttggggtgatgttaggatatatttaactcctttt--ttttttatcatttatttttgtttttttgatcttttattattgcttataagaataagataccttagggataacagcgtaattctctttgagagttcatattgacaatggagtttgcgacctcgatgttgaattaagattatttttaggtgaagtagcttaattattaagtctgttcgacttttaatatcttacatgatctgagt------------------------------------------------------------------------------------------------------------------------------------------------------------------------------------------------------------------------------------------------------------------------------------------------------------------------------------------------------------------------------------------------------------------------------------------------------------------ctttaacgagtatccattggagggcaagtctggtgccagcagccgcggtaattccagctccaatagcgtatattaaagttgttgcggttaaaaagctcgtagttggacttgtgtcccacgctgtcggttcaccgttcgtcggtgtttaactggcatgcccgtgcggacgtcctgccggtggatgcggtcggccgtgggcctctggtctgcgcgtcggcggtccgatggaatcctaccgcggtgctcttcaccgagtgtcgaggtgggccggcacgtttactttgaacaaattagagtgctcaaagcaggcagtggttcgcctgaatattgtgtgcatggaataatggaataggacctcggttctattttgttggttttcggaacttgaggtaatgattaatagggacagacgggggcattcgtattgcgacgttagaggtgaaattcttggatcgtcgcaagacgaacctaagcgaaagcatttgccatgagtgttttcattaatcaagaacgaaagttagaggttcgaaggcgatcagataccgccctagttctaaccataaacgatgccagctagcgatccgccgaagttcctccgatgactcggcgggcagcttccgggaaaccaaagcttttgggttccgggggaagtatggttgcaaagctgaaacttaaaggaattgacggaagggcaccaccaggagtggagcctgcggcttaatttgactcaacacgggaaacctcaccaggcccggacaccggaaggattgacagattgagagctctttcttgattcggtgggtggtggtgcatggccgttcttagttggtggagcgatttgtctggttaattccgataacgaacgagactctggcctgctaactagtcgcttccggtatcccttcgtgctaccggcgacaaatgatcttcttagagggacaggcggcttctagccgcacgagattgagcaataacaggtctgtgatgcccttagatgttctgggccgcacgcgcgctacactgaaggaatcagcgtgtcctcctagcccgaaagggccgggtaacccgttgaacctccttcgtgctagggattggggcttgcaattgttccccatgaacgaggaattcccagtaagcgcgagtcataagctcgcgttgattacgtccctgccctttgtacacaccgcccgtcgctactaccgattgaatgatttagtgaggtcttcggaccggtgcgcgacggctcttcgcgagccgttgatgttgctggaaagatgaccaaacttgatcatttagaggaagtaaaagtcgtaacaaggtttccgtaggtgaacctaatcctgaattcgaaaggggttggattcatgtcctgccgttt-gtaaactagg-ccgttccgctgtagatggtgccggtcgcccgcggcgattaatttcgtttgcggtgtcgtttctggcgtccactcggtggtg-gctggccgccctcgcggaggactgcacttctcccctagtagaaacgtcgcgacccgttgggtgccggccaaaggcctgggtaggcagcccgcgcgtcctgtggttgctgccacaggcgtgcggactcctggtgacccggccggctgcccgacggtatgaccagaggagtcgatccgctgaatgggaaacactgtgg-ttgtgaagcgtgtggcctggcaccgatacgtgtggggattgaggtgtaaaccgggggttcccgtgcgaagcacggtcccggccctgctgcgttgtcggttgccggtgtcctcgcactggatcgatactcccgtctgcgacgcccaccttcggatggtctcccgATCTCACATATTATTTCAAATGAAAGAGGTAAAAAAGAAGTATTCGGAAATATAGGTATAATCTTTGCTATAGCAGCCATTGGTTTATTAGGATTCCTAGTATGAGCCCATCATATATTCACTGTAGGAATAGACGTTGATACCCGAGCTTACTTTACATCAGCTACAATAATTATTGCAGTTCCTACAGGTATTAAAGTATTTAGATGACTAACAACAATATACGGATCAAAAATAACAATAAGACCATCCTGCATGTGAGCTTTAGGATTCATTTTTCTATTTACATTAGGGGGATTGACAGGAATTATTCTATCAAATTCATCAATTGATATCACCCTTCATGATACATATTACGTAGTAGCACATTTCCATTATGTATTATCAATAGGTGCAGTATTTGCAATCATAGCAGGATTAATTCAATGATACCCACTTATTTCAAGAATAAGAATAAATCCAAAATGACTAAAAATCCAATTTACATCAATATTTATAGGAGTTAATATAACATTCTTCCCACAACACTTTCTAGGACTAGCAGGAATACCTCGACGATATTCAGATTATCCGGATATATTTACTTTATGAAATATTATTTCTTCAATAGGAGCAACCATTTCAACTTTAAGAATGATAATATTCATTATAATCATATGAGAAAGAATATCAACAATACGACAAACAATTTTCAGATCTAACATAAGAAGATCACTTGAATGAACACATGAATTACCACCAAATGAACACACTTATAGAGAACTACCAATACTAATCAAATTCTAATATGGCAGATNNATTAGAAATAACAACATGACCAAATATATACTTACAAGATAGAAGATCACCTTTAATAGAACAATTAATATTCTTTCATGATCATATAATAATAGTATTAATAATAATCATAACAATAGTAAGATATATAATAATTAATATTACAATAAATAAAAAAACAAACCAAAACTTACTAGAAGGACAAATAATTGAATTAATCTGAACAATTACACCTACAATAACACTATTATTTATTGCAACACCATCACTACGAATTTTATATTTAATAGATGAAATTAATAAACCAATAATAACTATAAAAGCAATAGGAAATCAATGATACTGAACATATGAATATTCAGATTTTAATGAAGAAGAAATAGAATCTTACATAATAAGTTATGAAATAATGAATAACCTACGTCTTCTAGATGCGGATAATCGATTAACATTACCATCTAATACATTTATCCGTATAATAGTAACATCGTCGGATGTTATTCATTCATGAACAATCCCATCAACAGGAATTAAAATTGACGCAACACCAGGTCGACTAAATCAATCAAGAATAATAATTAATCGAAGAGGAATTTTATATGGACAATGTTCAGAAATTTGTGGAACAAATCATAGATTTATACCAATTGTTGTAGAAACAATTCCAATTAATGAATTTATTAAATGA---ATAAAATCATCAGATGACTGAAAGCAagcagcttgccacaaaagcagctcgtaagagcgcccctgcaactggtggagtgaagaagcctcaccgctaccgtcctggaactgtagctctgagagaaattaggcgataccagaagagcaccgagctgctgattagaaagttgcctttccagcgtcttgtgcgtgagattgcacaggacttcaagacagacctccgcttccagagctctgcagtaatggcactgcaggaggcaagcgaggcctacctggtgggtctgtttgaggacaccaacctgtgtgccattcacgccaagagggtcaccatcatgcc-
>17-008_Phyllium_letiranti
NNNNNNNNNNNNNNNNNNNNNNNNNNNNNNNNNNNNNNNNNNNNNNNNNNNNNNNNNNNNNNNNNNNNNNNNNNNNNNNNNNNNNNNNNNNNNNNNNNNNNNNNNNNNNNNNNNNNNNNNNNNNNNNNNNNNNNNNNNNNNNNNNNNNNNNNNNNNNNNNNNNNNNNNNNNNNNNNNNNNNNNNNNNNNNNNNNNNNNNNNNNNNNNNNNNNNNNNNNNNNNNNNNNNNNNNNNNNNNNNNNNNNNNNNNNNNNNNNNNNNNNNNNNNNNNNNNNNNNNNNNNNNNNNNNNNNNNNNNNNNNNNNNNNNNNNNNNNNNNNNNNNNNNNNNNNNNNNNNNNNNNNNNNNNNNNNNNNNNNNNNNNNNNNNNNNNNNNNNNNNNNNNNNNNNNNNNNNNNNNNNNNNNNNNNNNNNNNNNNNNNNNNNNNNNNNNNNNNNNNNNNNNNNNNNNNNNNNNNNNNNNNNNNNNNNNNNNNNNNNNNNNNNtcattaaatcagttatggttccttagatcgtaccacatgacttggataactgtggtaattctagagctaatacatgcaaacagagtcccgaccagaaatggaagggatgcttttattagatcaaaaccaatcggccggctcgcccggtccgtttgctttggtgactctggataactttgagctgatcgcacggtcctcgtaccggcgacgcatctttcaaatgtctgccttatcaactgtcgatggtagattctgcgcctaccatggttgtaacgggtaacggggaatcagggttcgattccggagagggagcctgagaaacggctaccacatccaaggaaggcagcaggcgcgcaaattacccactcccggcacggggaggtagtgacgaaaaataacgatacgggactcatccgaggccccgtaatcggaatgagcacactttaaacgctttaacgagtatccattggagggcaagtctggtgccagcagccgcggtaattccagctccaatagcgtatattaaagttgttgcggttaaaaagctcgtagttggacttgtgtcccacgctgtcggttcaccgttcgtcggtgtttaactggcatgcctgtgtggacgtcctgctggtggatgcggtcggccgtgggcctctggtctgcgcgtcggcggtccgatggaatcctaccgcggtgctcttcaccgagtgtcgaggtgggccggcacgtttactttgaacaaattagagtgctcaaagcaggcagtggttcgcctgaatattgtgtgcatggaataatggaataggacctcggttctattttgttggttttcggaacttgaggtaatgattaatagggacagacgggggcattcgtattgcgacgttagaggtgaaattcttggatcgtcgcaagacgaacctaagcgaaagcatttgccatgagtgttttcattaatcaagaacgaaagttagaggttcgaaggcgatcagataccgccctagttctaaccataaacgatgccagctagcgatccgccgaagttcctccgatgactcggcgggcagcttccgggaaaccaaagcttttgggttccgggggaagtatggttgcaaagctgaaacttaaaggaattgacggaagggcaccaccaggagtggagcctgcggcttaatttgactcaacacgggaaacctcaccaggcccggacaccggaaggattgacagattgagagctctttcttgattcggtgggtggtggtgcatggccgttcttagttggtggagcgatttgtctggttaattccgataacgaacgagactctggcctgctaactagtcgcttccggtatcccttcgtgctaccggcgacaaatgatcttcttagagggacaggcggcttctagccgcacgagattgagcaataacaggtctgtgatgcccttagatgttctgggccgcacgcgcgctacactgaaggaatcagcgtgtcctcctagcccgaaagggccgggtaacccgttgaacctccttcgtgctagggattggggcttgcaattgttccccatgaacgaggaattcccagtaagcgcgagtcataagctcgcgttgattacgtccctgccctttgtacacaccgcccgtcgctactaccgattgaatgatttagtgaggtcttcggaccggtgcgcgacggctcctcgcgagccgttgatgttgctggaaagatgaccaaacttgatcatttagaggaagtaaaagtcgtaacaaggtttccgtaggtgaacctaatcctgaattcgaaaggggttggattcagatcctaccgatt-gcatactagg-cagccccactgcggatggtgccggtcgcccgcggcgattaatttcgtttgcggtgtcgttactggcgtccacccggtggttagctgaccaccatctcggaggttcgcacttctcccctagtagaaacgtcgcgacccgttgggtgccggccaaaggcctgggaaggaagcccgcgcgtcctgtggtggttgccacaggcgtgcggactcccggtgacccggccggctgcccgacggtatgaccagaggagccgatccgctgaatgggaaacactgtggtttgtgaagcgtgcggcctggcgccgatacgtgcggggattgaggtgtaaaccgggggtgcccgtgcgaagcacggtcccggccctgccgcgtcgtcggttgctggtgtcctcgcactggatcgatactcccgtctgcgacgcccatcttcggatggtctcccgATTTCACATATTATTTCACATGAAAGAGGAAAAAAAGAAGTATTTGGTAATTTAGGTATAATTTTTGCAATAGCAGCAATTGGTTTATTAGGATTTGTAGTATGGGCTCATCACATATTTACAGTAGGAATAGATGTAGATACACGAGCTTACTTTACATCAGCAACTATAATTATTGCAGTTCCTACGGGAATTAAAGTATTCAGATGATTAACAACAATATATGGATCAAAATTAACCTTTAGACCAAGATGTCTATGAGCTATAGGTTTTGTATTCTTATTTACATTAGGGGGATTAACAGGTATTGTATTATCAAATTCATCAATTGATATTACCCTACATGACACATACTATGTAGTAGCACACTTTCATTATGTATTATCAATAGGAGCAGTATTTGCAATCATAGCAGGATTTATTCAATGATATCCTTTATTTACAGGAATATCAATAAATCCTAAATGATTAAAAATTCAATTCTTCACAATATTTGTTGGAGTAAACATAACTTTTTTTCCACAACATTTTCTTGGGTTAGCTGGGATACCACGACGATATTCAGACTACCCAGATATATTTACATCATGAAATATTATCTCATCAATAGGAGCATTAATTTCAACAATAAGAATAATAATATTTATTATAATTATTTGAGAAAGAATATCATCAACGCGAAAAACTATCTTCAGATCACATATAATTAGATCATTAGAATGATCTCATAATATACCACCTAATGAACATACTTATAGAGAATTACCTATACTAATTAAATTCTAATATGGCAGATTTATTAGAAATATCAACTTGACCTAACTTATCCTTACAAGATAGAGTTTCCCCTATAATAGAACAATTAACATTCTTCCATGATCATATTATAATAATTTTAATAATTATTATTACAATAGTAAGATATATAATGATTAATATTATAATAAGAAATAAAATAAACCGAAATCTATTAGAAGGACAAATAATTGAAATAATCTGAACAGTAACACCAGCAATAACGCTATTTTTTATTGCAGCACCTTCACTTCGATTACTCTATTTAATAGATGAAATTAATAAACCAATAATAACTACAAAAGCAGTTGGACATCAATGATATTGATCATATGAATATTCAGATTTTATTGAAACAGAATTTGATTCATATATAGAAAATTTTGAAAAAAATACAAATTTACGACTTCTAGATTCAGATAATCGACTTACATTACCTTGTAACATCTTTATTCGAATAATAGTTACATCTAATGATGTAATTCATTCATGAACATTACCATCCACTGGAATTAAAATTGATGGTACCCCAGGACGATTAAACCAATCAAGAATAATAATTAACCGAAGAGGTTTAATATATGGTCAATGCTCAGAAATTTGTGGGATAAACCATAGATTTATACCTATTGTTATTGAAAGAGTACCTATTAATAAATTTATTAAATGAATAATAAAATCATCAGATGACTGAAAGCAagcagcttgccacaaaagcggctcgtaagagcgcccctgcaactggtggagtgaagaagcctcaccgctaccgtcctggaacagttgccctgagagaaatcaggcgttaccagaaaagcaccgagctgctgattcgaaagttgccgttccagcgtcttgtgcgtgagattgcgcaggacttcaagacggacctccgcttccagagctctgcagtaatggcactgcaggaggcaagcgaggcctacctggtgggtctttttgaggacaccaacctgtgtgccattcacgccaagagggtcaccatcatgcc-
>18-410_Phyllium_sp._10
gatttaatttaatggccgcggtattttgaccgtgcaaaggtagcataataattagcttattaattgtgagcttgtatgaatggttggacgaaatattaactgtctcattattattgtatataatttaattttttagttaaaaagcttaaatttttttagaggacgagaagaccctatagatctttattttcattattttatttattattttg-------ta--tttataaatttattgaatttttagttggggtgattttgagatataattaactcttttt-atttattttcatttatttatgtttaattgaccttttattattgtttataagataaagataccttagggataacagcgtaattctttttgagagttcatattgacaatggagattgcgacctcgatgttgaattaagataaatgttgggtgtagaagcttaatttttaggtctgttcgacctttagattcttacatgatctgagttcattaaatcagttatggttccttagatcgtaccacatgacttggataactgtggtaattctagagctaatacatgcaaacagagtcccgaccagaaatggaagggatgcttttattagatcaaaaccaatcggccggctcgcccggtccgtttgctttggtgactctggataactttgagctgatcgcacggtcctcgtaccggcgacgcatctttcaaatgtctgccttatcaactgtcgatggtaggttctgcgcctaccatggttgtaacgggtaacggggaatcagggttcgattccggagagggagcctgagaaacggctaccacatccaaggaaggcagcaggcgcgcaaattacccactcccggcacggggaggtagtgacgaaaaataacgatacgggactcatccgaggccccgtaatcggaatgagcacactttaaacgctttaacgagtatccattggagggcaagtctggtgccagcagccgcggtaattccagctccaatagcgtatattaaagttgttgcggttaaaaagctcgtagttggacttgtgtcccacgctgtcggttcaccgttcgtcggtgtttaactggcatgcccgtgtggacgtcctgccggtggatgcggtcggccgtgggcctctggtctgcgcgtcggcggtccgatggaatcctaccgcggtgctcttcaccgagtgtcgaggtgggccggcacgtttactttgaacaaattagagtgctcaaagcaggcagtggttcgcctgaatattgtgtgcatggaataatggaataggacctcggttctattttgttggttttcggaacttgaggtaatgattaatagggacagacgggggcattcgtattgcgacgttagaggtgaaattcttggatcgtcgcaagacgaacctaagcgaaagcatttgccatgagtgttttcattaatcaagaacgaaagttagaggttcgaaggcgatcagataccgccctagttctaaccataaacgatgccagctagcgatccgccgaagttcctccgatgactcggcgggcagcttccgggaaaccaaagcttttgggttccgggggaagtatggttgcaaagctgaaacttaaaggaattgacggaagggcaccaccaggagtggagcctgcggcttaatttgactcaacacgggaaacctcaccaggcccggacaccggaaggattgacagattgagagctctttcttgattcggtgggtggtggtgcatggccgttcttagttggtggagcgatttgtctggttaattccgataacgaacgagactctggcctgctaactagtcgcttccggtatcccttcgtgctaccggcgacaaatgatcttcttagagggacaggcggcttctagccgcacgagattgagcaataacaggtctgtgatgcccttagatgttctgggccgcacgcgcgctacactgaaggaatcagcgtgtcctcctagcccgaaagggccgggtaacccgttgaacctccttcgtgctagggattggggcttgcaattgttccccatgaacgaggaattcccagtaagcgcgagtcataagctcgcgttgattacgtccctgccctttgtacacaccgcccgtcgctactaccgattgaatgatttagtgaggtcttcggaccggtgcgcgacggctcctcgcgagccgttgatgttgctggaaagatgaccaaacttgatcatttagaggaagtaaaagtcgtaacaaggtttccgtaggtgaacctaatcctgaattcgaaaggggttggattcagatcctaccgatc-gcatactagg-cagccccaccgcggatggtgccggtcgcccgcggcgattaatttcgtttgcggtgccgtttctggcgtccactcggtggttagctgaccgcaatctcggaggttcgcacttctcccctagtagaaacgtcgcgacccgttgggtgccggccgaaggcccgggaaggaagcccgcgcgtcctgtggtggttgccacaggcgtgcggactcctggtgacccggccggctgcccgacggtatgaccagaggagccgatccgctgaatgggaaacactgtggtttgtgaagcgtgcggcctggcgccgacacgtgcggggattgaggtgtaaaccgggggtgtccgtgcgaagcacggtcccggccccgctgcgtgttcggttgccggtgtcctcgcactggatcgatactcccgtctgcgacgcccatcttcggatggtctcccgATTTCACATATCATTTATCATGAAAGAGGAAAAAAAGAAGTTTTTGGTAACCTTGGTATAATTTTTGCTATAGCAGCAATTGGTTTATTAGGGTTTGTAGTATGAGCACATCATATATTTACTGTAGGAATAGATGTTGACACACGAGCATATTTTACTTCAGCAACAATAATTATTGCAGTACCCACTGGAATTAAAGTATTCAGTTGATTAACAACCATATATGGATCAAAATTAACTTTTAGACCATCTTGCTTATGAGCATTAGGTTTTGTATTTTTATTTACATTAGGGGGATTAACAGGTATTGTATTATCAAATTCATCAATTGATATTACATTACATGACACATACTATGTAGTAGCTCACTTCCATTATGTATTATCTATAGGAGCAGTATTTGCAATCATAGCAGGACTTATTCAATGATACCCATTATTTACAGGAATAACAATAAACCCAAAATGATTAAAAATTCAATTTTTAACTATATTTATTGGAGTAAATATAACTTTCTTCCCACAACATTTTCTAGGGTTAGCTGGAATACCACGACGATATTCTGATTATCCTGATATATATACATCGTGAAATATTATTTCATCAATTGGAGCATTAATCTCAACATTAAGAATAATAATATTTATTATAATCATATGAGAAAGATTATCATCAAACCGAAAAACACTTTCTAGATCACATATAATTAGATCACTAGAATGAACACATAATATACCCCCAAATGAACATACTTATAGAGAATTACCAATTTTAATTAAATTCTAATATGGCAGATNNATTAGAAATTACAACCTGACCTAGATTATCACTACAAGATAGAATTTCACCTTTAATAGAACAATTAATATTCTTTCATGACCATATTATAATAATTCTAATAATAATTGTCACAATAGTAAGATATATAATAATTAATATTATAATAAGAAAAAAATTAAATCGAAACCTCCTTGAAGGACAAATAATTGAGTTAATTTGAACAGTAACACCTGCAATAACATTATTCTTTATTGCAGCACCTTCATTACGATTATTATACTTAATAGATGAAATTAATAAACCAATAATAACAATAAAAGCAGTAGGTCACCAATGATATTGATCATATGAATATTCAGATTTTATTGAAACAGAATTCGACTCATATATAGAAAACTTTGAAAAAAATAGAAATTTACGATTGTTAGAAACTGATAATCGATTAACATTACCATCAAATATTTTTATCCGAATAATAGTAACATCCAGTGATGTGATTCATTCGTGAACTCTACCGTCAACAGGTGTAAAAATTGATGGGACCCCGGGACGATTAAATCAATCAAGAATGATAATTAACCGAAGAGGATTAATTTATGGTCAATGCTCAGAAATTTGTGGAACAAATCATAGATTTATACCTATTGTTATTGAAAGAGTACCAATTAATAAATTCATTAAATGAATAATAAAATCATCAGATGACTGAAAGCANNNNNNNNNNNNNNNNNNNNNNNNNNNNNNNNNNNNNNNNNNNNNNNNNNNNNNNNNNNNNNNNNNNNNNNNNNNNNNNNNNNNNNNNNNNNNNNNNNNNNNNNNNNNNNNNNNNNNNNNNNNNNNNNNNNNNNNNNNNNNNNNNNNNNNNNNNNNNNNNNNNNNNNNNNNNNNNNNNNNNNNNNNNNNNNNNNNNNNNNNNNNNNNNNNNNNNNNNNNNNNNNNNNNNNNNNNNNNNNNNNNNNNNNNNNNNNNNNNNNNNNNNNNNNNNNNNNNNNNNNNNNNNNNNNNNNNNNNNNNNNNNNNNNNNN
>17-108_Phyllium_elegans
-----------------------------------aaaggtagcgtaataattagcttattgattgtaanattgtatgaatggttggacganatattggctgtctcatatttattatttanaatttaatttttgagttaaaaagcttaaatttttttanaggacganaanaccctatagatctttatttttaatattta---ttttattttg----------ttttttttatttattaaatttttaattggggcgattttgaaatataattaactctttatttttttttttcatttattt------------------------------------------------------------------------------------------------------------------------------------------------------------------------------------------------------------------------------------------------------------------------------------------------------------------------------------------------------------------------------------------------------------------------------------------------------------------------------------------------------------------------------------------------------------------------------------------------------------------------------------------------------------ctttaacgagtatccattggagggcaagtctggtgccagcagccgcggtaattccagctccaatagcgtatattaaagttgttgcggttaaaaagctcgtagttggacttgtgtcccacgctgtcggttcaccgttcgtcggtgtttaactggcatgcccgtgcggacgtcctgccggtggatgcggtcggccgtgggcctagggtctgcgcgtcggcggtccgatggaatcctaccgcgatgctcttcaccgagtgtcgaggtgggccggcacgtttactttgaacaaattagagtgctcaaagcaggcagtggttcgcctgaatattgtgtgcatggaataatggaataggacctcggttctattttgttggttttcggaacttgaggtaatgattaatagggacagacgggggcattcgtattgcgacgttagaggtgaaattcttggatcgtcgcaagacgaacctaagcgaaagcatttgccatgagtgttttcattaatcaagaacgaaagttagaggttcgaaggcgatcagataccgccctagttctaaccataaacgatgccagctagcgatccgccgaagttcctccgatgactcggcgggcagcttccgggaaaccaaagcttttgggttccgggggaagtatggttgcaaagctgaaacttaaaggaattgacggaagggcaccaccaggagtggagcctgcggcttaatttgactcaacacgggaaacctcaccaggcccggacaccggaaggattgacagattgagagctctttcttgattcggtgggtggtggtgcatggccgttcttagttggtggagcgatttgtctggttaattccgataacgaacgagactctggcctgctaactagtcgcttccggtatcccttcgtgctaccggcgacaaatgatcttcttagagggacaggcggcttctagccgcacgagattgagcaataacaggtctgtgatgcccttagatgttctgggccgcacgcgcgctacactgaaggaatcagcgtgtcctcctagcccgaaagggccgggtaacccgttgaacctccttcgtgctagggattggggcttgcaactgttccccatgaacgaggaattcccagtaagcgcgagtcataagctcgcgttgattacgtccctgccctttgtacacaccgcccgtcgctactaccgattgaatgatttagtgaggtcttcggaccggtgcgcgacggctcctcgcgagccgttgatgttgctggaaagatgaccaaacttgatcatttagaggaagtaaaagtcgtaacaaggtttccgtaggtgaacctaatcctgaattcgaaaggggttggattcagattctaccgctt-gatattcgtg-cggccccaccgcagacggtgccggtcgcccgcagcgattaatttcgcctgcggtgtcgtttccggcgtccgctcggtggtg-gtcagctaacgtcgcggagtttcgcacttctcccctagtagaaacgtcgcgacccgttgggtgccggccgaaggcctgggaaggtagcccgcgcgtcccgcggtggttgccgcgggcgcgcggactcccgtcgtcctggccggctgcccgacggtaggaccagaggagccgatccgctgaatgggaaacactgtggtttgtgaagcgtgcggcccggcgccgacgcgtgcggggattgaggtgtaaaccgggggtgcccgtgcgaagcacggtcccggccccgctgcgtgttcggctgccggtgtcctcgcactggatcggtactcccgtctgcgacgcccattttcggatggtctcccgATTTCACATATTATCTCACATGAAAGAGGAAAAAAAGAAGTTTTTGGAAACCTGGGAATAATCTTTGCTATAGCAGCAATTGGGTTGTTAGGATTTGTAGTATGAGCACACCACATATTTACTGTAGGCATGGATGTAGATACACGTGCCTACTTTACCTCAGCAACAATAATTATCGCTGTACCCACAGGAATTAAAGTATTCAGATGACTAACAACTATATATGCCTCAAAAATAACATTCAGACCATCATGCTTGTGGGCGTTAGGCTTTGTATTCCTATTTACATTAGGGGGATTAACAGGAATTGTACTATCTAACTCATCTATTGATATCACCTTACACGACACATATTATGTTGTAGCTCACTTCCATTATGTATTATCAATAGGGGCGGTATTTGCAATCATAGCCGGATTCATTCAATGATACCCTTTATTTACAGGACTATCAATAAACTCAAAATGATTAAAAATTCAATTTATAGCCATATTTATTGGAGTAAATATAACATTCTTCCCACAGCACTTTCTAGGATTAGCTGGAATACCCCGGCGATATTCAGATTACCCAGACATATACACATCATGAAATATTTTATCATCAATGGGAGCATTAATTTCGACAATTAGAATAATAATATTTATTATAATCATTTGAGAAAGAATATCATCTGAACGAAAATCCCTTTTTAGATCACATATAATCAGAGCTATTGAATGATCTCATAATATACCCCCAAATGAACACTCATATAGAGAACTTCCCATCCTAATTAAATTCTAATATGGCAGATNNNNNNNAAATAACAACTTGGCCTAATTTAATCCTACAAGATAGAATCTCGCCTATAATAGAACAACTAATAATATTTCACGACCATATCATAATAATTCTAGTAATAATTGTAATACTAGTAAGATATATAATAATCAACATTACAATAATAAATAAATTAAATCGAAATCTACTAGAAGGCCAAATAATTGAATTAATCTGAACAGTAACGCCTGCCTTAACACTATTTTTTATCGCAGCACCCTCATTACGATTACTATATTTAATAGATGAAATTAACAAGCCCATAATAACGACAAAGGCCGTTGGGCACCAATGATACTGGTCATATGAATACTCAGACTTTATTGAAACTGAATTCGATTCATATATAGAAAATTATGAAAAAAATAGTGACTTACGACTATTAGAAGCAGATAACCGATTAACTCTACCATCAAATATATTTATTCGAATAATAGTAACATCAACTGATGTTATCCATTCGTGAGCACTACCTTCATCAGGAATCAAAATTGATGGGACCCCAGGACGACTAAATCAATCAAGAATAATATTTAACCGAATAGGATTGACTTACGGACAATGTTCAGAGATTTGTGGAACAAATCATAGATTCATACCTATTGTAGTAGAAAGAGTTCCTATTAATATTTTCATTAAATGAATAATAAAGTCATCAGATGACTGAAAGCAagcagcttgccacaaaagcggctcgcaagagcgcccctgcaactggtggagtgaagaagcctcaccgctaccgtcctggaacagttgccctgagagaaatcaggcgttaccagaagagcaccgagctgctgattcgaaagttgccgttccagcgccttgtgcgtgagattgcccaggacttcaagacggacctccgcttccagagctctgcagtaatggcactgcaggaggcgagcgaggcctacctggtgggtctttttgaggacaccaacctgtgtgccattcacgccaagagggtcaccatcatgccc
>19-054_Phyllium_mamasaense
attttaatttaatggccgcggtattatgaccgtgcaaaggtagcataatcattagcttattaattgtgagattgtatgaatggttggacgaaatattaactgtctcattattattatttagaatttaacttttgagttaaaaggcttaaatttatttataggacgagaagaccctatagatctttattttcattatttt--atttatttttg-------ta-ttatttttatttaatggatttttagttggggtgattttgagatatatttaactctttat-tttatttttcatttatttatgtttatctgaccttttattattgtttataaga-aaagataccttagggataacagcgtaattctttctgagagttcatattgacgttggagattgcgacctcgatgttgaattaagattaattttaggtgaagtagcttaattattaggtctgttcgacctttaaaatcttacatgatctgagt------------------------------------------------------------------------------------------------------------------------------------------------------------------------------------------------------------------------------------------------------------------------------------------------------------------------------------------------------------------------------------------------------------------------------------------------------------------ctttaacgagtatccattggagggcaagtctggtgccagcagccgcggtaattccagctccaatagcgtatattaaagttgttgcggttaaaaagctcgtagttggacttgtgtcccacgctgtcggttcaccgttcgtcggtgtttaactggcatgcccgtgtggacgtcctgccggtggatgcggtcggccgtgggcctctggtctgcgcgtcggcggtccgatggaatcctaccgcggtgctcttcaccgagtgtcgaggtgggccggcacgtttactttgaacaaattagagtgctcaaagcaggcagtggttcgcctgaatattgtgtgcatggaataatggaataggacctcggttctattttgttggttttcggaacttgaggtaatgattaatagggacagacgggggcattcgtattgcgacgttagaggtgaaattcttggatcgtcgcaagacgaacctaagcgaaagcatttgccatgagtgttttcattaatcaagaacgaaagttagaggttcgaaggcgatcagataccgccctagttctaaccataaacgatgccagctagcgatccgccgaagttcctccgatgactcggcgggcagcttccgggaaaccaaagcttttgggttccgggggaagtatggttgcaaagctgaaacttaaaggaattgacggaagggcaccaccaggagtggagcctgcggcttaatttgactcaacacgggaaacctcaccaggcccggacaccggaaggattgacagattgagagctctttcttgattcggtgggtggtggtgcatggccgttcttagttggtggagcgatttgtctggttaattccgataacgaacgagactctggcctgctaactagtcgcttccggtatcccttcgtgctaccggcgacaaatgatcttcttagagggacaggcggcttctagccgcacgagattgagcaataacaggtctgtgatgcccttagatgttctgggccgcacgcgcgctacactgaaggaatcagcgtgtcctcctagcccgaaagggccgggtaacccgttgaacctccttcgtgctagggattggggcttgcaattgttccccatgaacgaggaattcccagtaagcgcgagtcataagctcgcgttgattacgtccctgccctttgtacacaccgcccgtcgctactaccgattgaatgatttagtgaggtcttcggaccggtgcgcgacggctcctcgcgagccgttgatgttgctggaaagatgaccaaacttgatcatttagaggaagtaaaagtcgtaacaaggtttccgtaggtgaacctaatcctgaattcgaaaggggttggattcagatcctaccgatt-gcatactagg-cagccccactgcggatggtgccggtcgcccgcggcgattaatttcgtttgcggtgtcgtttctggcgtccacccggtggtcagctgaccaccatctcggaggttcgcacttctcccctagtagaaacgtcgcgacccgttgggtgccggccgaaggcccgggaaggaagcccgtgcatcctgtggtggttgccacaggcgtgcggactcccggtgacccggccggctgcccgacggtatgaccagaggagccgatccgctgaatgggaaacactgtggtttgtgaagcgtgcggcctggcgccgatacgtgcggggattgaggtgtaaaccgggggtgcccgtgcgaagcacggtcccggccctgctgcgtcgtcggttgccggtgtcctcgcactggatcgatactcccgtctgcgacgcccatcttcggatggtctcccgNNNNNNNNNNNCATCTCCCATGAAAGAGGAAAAAAAGAAGTATTTGGTAACTTAGGTATAATTTTTGCAATAGCAGCAATTGGGTTATTAGGTTTTATAGTATGAGCACATCATATATTTACAGTTGGTATGGATGTAGATACACGAGCTTACTTCACTTCAGCAACTATAATTATTGCAGTACCTACAGGAATTAAAGTATTTAGATGATTAACAACTATATATGGATCAAAATTAACCTTTAGACCAAGATGTTTATGAACTATAGGATTTGTATTCTTATTTACGCTGGGGGGTTTAACAGGAATCGTTTTATCAAATTCATCAATTGATATTACTCTTCATGATACTTATTATGTAGTAGCTCACTTCCACTACGTTCTATCTATAGGAGCAGTATTTGCAATTAAAGCGGGATTTATTCAATGATACCCATTATTTACAGGAATATCAATAAACCCTAAATGACTAAAAATTCAATTCTTCACAATATTTATTGGAGTAAACATAACCTTCTTCCCTCAACATTTCCTTGGGTTAGCTGGAATACCACGACGATATTCAGATTATCCTGATATATTCACATCATGAAATATTGTTTCATCAATAGGAGCATTAATTTCAACACTAAGAATAATAATATTCATTATAATTATTTGAGAAAGATTATCAACAAAACGAAAAACCCTTTTTAGATCCCATATAATTAGATCATTAGAATGATCACATAATATGCCCCCTAATGAACACACTTATACAGAATTACCTATTATAATTAAATTCTAATATGGCAGATNNNNNAGAAATATCAACTTGACCTAATTTATATTTACAAGACAGATTTTCTCCTATAATAGAACAATTAATATTTTTCCATGACCATATTATAATAATCTTAATTATTATTATTACTATAGTAAGATATATAATAATCAATATCACAATAAGAAATAAAATAAACCGAAATCTATTAGAAGGACAAATAATCGAAATAGTTTGAACAATTACACCCGCTATAACATTATTTTTCATTGCGGCCCCCTCCCTTCGACTACTATACTTAATAGATGAAATCAACAAACCAATAATAACTATAAAAGCAGTTGGTCACCAATGGTATTGATCTTACGAATATTCAGATTTTATTGAAACGGAATTTGACTCATTTATAGAAAACCCTGAAACCAATTCAAATATACGTTTATTAGAATCTGATAACCGACTTACATTACCATGTAATATTTTTATTCGAATAATAGTAACATCCACTGATGTTATTCACGCATGAACATTACCATCATCAGGAATTAAAATTGATGGAACCCCTGGACGGCTAAACCAATCAAGAATAATAATTAATCGAAGAGGATTAATATATGGGCAATGTTCAGAAATCTGTGGTATAAATCATAGATTTATACCAATCGTTATTGAAAGAATTCCTATTAATAATTTTATTAAATGAATAATAAAATCATCAGATGACTGAAAGCAagcagcttgccacaaaagcggctcgtaagagcgcccctgcaactggtggagtgaagaagcctcaccgctaccgtcctggaacagttgccctgagagaaatcaggcgttaccagaagagcaccgagctgctgattcgaaagttgccgttccagcgccttgtgcgtgagattgcccaggacttcaagacggacctccgcttccagagctctgcagtaatggcactgcaggaggcaagcgaggcctacctggtgggtctttttgaggacaccaacctgtgtgccattcacgccaagagggtcaccatcatgccc
>16-196_Phyllium_bradleri
-----aatttaatggccgcggtattttgaccgtgcaaaggtagcataatcattagctcattaattgtgggattgtatgaatggttggacgagatattgactgtttcatatttatt-attagaatttaatttttgagttaaaaagcttaaatttttttaaaggacgagaagaccctatagatctttatttccttatttat---tttgttttgt-------ta--tttatatatttattggatttttggttggggtgactttaagatataattaactcttttt-tttttttttcatttatttat----------------------------------------------------------------------------------------------------------------------------------------------------------------------------------------NNNNNNNNNNNNNNNNNNNNNNNNNNNNNNNNNNNNNNNNNNNNNNNNNNNNNNNNNNNNNNNNNNNNNNNNNNNNNNNNNNNNNNNNNNNNNNNNNNNNNNNNNNNNNNNNNNNNNNNNNNNNNNNNNNNNNNNNNNNNNNNNNNNNNNNNNNNNNNNNNNNNNNNNNNNNNNNNNNNNNNNNNNNNNNNNNNNNNNNNNNNNNNNNNNNNNNNNNNNNNNNNNNNNNNNNNNNNNNNNNNNNNNNNNNNNNNNNNNNNNNNNNNNNNNNNNNNNNNNNNNNNNNNNNNNNNNNNNNNNNNNNNNNNNNNNNNNNNNNNNNNNNNNNNNNNNNNNNNNNNNNNNNNNNNNNNNNNNNNNNNNNNNNNNNNNNNNNNNNNNNNNNNNNNNNNNNNNNNNNNNNNNNNNNNNNNNNNNNNNNNNNNNNNNNNNNNNNNNNNNNNNNNNNNNNNNNNNNNNNNNNNNNNNNNNNNNNNNNNNNNNNNNNNNNNNNNNNNNNNNNNNNNNNNNNNNNNNNNNNNNNNNNNNNNNNNNNNNNNNNNNNNNNNNNNNNNNNNNNNNNNNNNNNNNNNNNNNNNNNNNNNNNNNNNNNNNNNNNNNNNNNNNNNNNNNNNNNNNNNNNNNNNNNNNNNNNNNNNNNNNNNNNNNNNNNNNNNNNNNNNNNNNNNNNNNNNNNNNNNNNNNNNNNNNNNNNNNNNNNNNNNNNNNNNNNNNNNNNNNNNNNNNNNNNNNNNNNNNNNNNNNNNNNNNNNNNNNNNNNNNNNNNNNNNNNNNNNNNNNNNNNNNNNNNNNNNNNNNNNNNNNNNNNNNNNNNNNNNNNNNNNNNNNNNNNNNNNNNNNNNNNNNNNNNNNNNNNNNNNNNNNNNNNNNNNNNNNNNNNNNNNNNNNNNNNNNNNNNNNNNNNNNNNNNNNNNNNNNNNNNNNNNNNNNNNNNNNNNNNNNNNNNNNNNNNNNNNNNNNNNNNNNNNNNNNNNNNNNNNNNNNNNNNNNNNNNNNNNNNNNNNNNNNNNNNNNNNNNNNNNNNNNNNNNNNNNNNNNNNNNNNNNNNNNNNNNNNNNNNNNNNNNNNNNNNNNNNNNNNNNNNNNNNNNNNNNNNNNNNNNNNNNNNNNNNNNNNNNNNNNNNNNNNNNNNNNNNNNNNNNNNNNNNNNNNNNNNNNNNNNNNNNNNNNNNNNNNNNNNNNNNNNNNNNNNNNNNNNNNNNNNNNNNNNNNNNNNNNNNNNNNNNNNNNNNNNNNNNNNNNNNNNNNNNNNNNNNNNNNNNNNNNNNNNNNNNNNNNNNNNNNNNNNNNNNNNNNNNNNNNNNNNNNNNNNNNNNNNNNNNNNNNNNNNNNNNNNNNNNNNNNNNNNNNNNNNNNNNNNNNNNNNNNNNNNNNNNNNNNNNNNNNNNNNNNNNNNNNNNNNNNNNNNNNNNNNNNNNNNNNNNNNNNNNNNNNNNNNNNNNNNNNNNNNNNNNNNNNNNNNNNNNNNNNNNNNNNNNNNNNNNNNNNNNNNNNNNNNNNNNNNNNNNNNNNNNNNNNNNNNNNNNNNNNNNNNNNNNNNNNNNNNNNNNNNNNNNNNNNNNNNNNNNNNNNNNNNNNNNNNNNNNNNNNNNNNNNNNNNNNNNNNNNNNNNNNNNNNNNNNNNNNNNNNNNNNNNNNNNNNNNNNNNNNNNNNNNNNNNNNNNNNNNNNNNNNNNNNNNNNNNNNNNNNNNNNNNNNNNNNNNNNNNNNNNNNNNNNNNNNNNNNNNNNNNNNNNNNNNNNNNNNNNNNNNNNNNNNNNNNNNNNNNNNNNNNNNNNNNNNNNNN-------------------------ttcaagccctaccgtt--gaatactgggcgagccccgctgcggatggtgccggtcgcccgctgcgattaatttcgtctgcggtgtcgtttctggtgtccacccggcggtg-gttggccatcatcgcggagggtcgcacttctcccctagtagaaacgtcgcgacccgttgggtgccggccgaaggcctgggaaggaagcccgcgcgtcccgtggcgcttgccacgggcgcgcggactcccggtgtcccggccggctgcccgacggtatgaccagaggagccgatccgctgaatgggaaacactgtggtttgtgaagcgtgcggcctggtgccgatacgtgcggggattgaggtgtaaaccgggggttcccgtgcgaagcacggtcccggccccgctgcgtcgtcggttaccggtgtcctcgcactggatcgatactcccgtctgcgacgcccatcttcggatggtctcccgATTTCTCATATTATTTCAAATGAAAGAGGGAAGAAAGAGGTCTTTGGTAATTTAGGAATAATCTTTGCTATAGCAGCAATCGGATTATTAGGTTTCGTTGTATGAGCACATCACATATTCACAGTAGGAATAGATGTTGATACACGAGCATATTTCACCTCAGCGACAATAATCATTGCTGTACCTACTGGTATTAAAGTATTTAGATGATTAACAACTATATATGGGTCTAAAATAACACTAAGACCATCATGTTTTTGATCATTAGGATTTGTATTTCTATTTACATTAGGGGGATTAACAGGAATTGTTCTATCAAATTCATCAATTGATATTACCCTTCATGATACATATTATGTAGTAGCCCACTTCCACTATGTACTCTCAATAGGGGCAGTATTTACAATTATAGCAGGATTTATCCAATGGTATCCACTATTTACAGGACTATCAATAAATACAAAATGACTAAAAATTCAATTCTTATCAATATTTATTGGAGTAAACATAACTTTTTTCCCACAACACTTCTTAGGGTTAGCAGGAATGCCGCGACGATATTCTGATTATCCTGATATATATGCATCGTGAAATATTATTTCATCAATAGGGGCATTAATATCAACAATAAGAATAATAATATTTATCATAATTATCTGGGAAAGATTATTAAACCAACGAATAACAATTTTTAGTTCACATATAATAAGATCATTAGAGTGATCACATAATACCCCACCAAGTGAACATACTTATAGAGAACTGCCAATTTTAATTAAATTCTAATATGGCAGATNNNTTAGAAATAACAACATGACCAAACTTAATACTACAAGATAGTATTTCACCCTTAATGGAACAGTTAATATTCTTTCATGATCATATTATAATAATTCTAATAATAATTGTATCAATAGTGAGATACTTAATAATTAATATCATAATAAGAAATAAATTAAACCGTACCTTTCTAGAAGGGCAGATAATTGAATTAATTTGAACAGTAACACCTGCAATAACACTATTTTTTATTGCAGCACCTTCTCTACGATTGTTATATTTAATAGACGAAATTAATAAACCAACAATAACAATAAAAGCAGTAGGACATCAGTGATACTGATCATATGAATATTCAGACTTCATTAACAAAGAATTTGATTCATACATAGAAAATTATGAAAATAAAATAAACTTACGACTTCTGGACTCTGATAGACGATTAACACTACCATCAAATATTTTCATTCGAATAATAGTAACATCTAATGATGTTATTCACTCATGAGCTCTACCCTCAACAGGAATTAAAGTAGATGGAACCCCTGGACGACTAAATCAATCAAGAATAATATTAAATCGAAGAGGACTAATTTATGGTCAATGCTCAGAAATCTGTGGAACAAATCACAGATTTATACCTATTGTTGTTGAAAGAATACCTATCAACAAATTTATTAGATGAATAATAAAATCACCAGATGACTGAAAGCA--------------------------------------gcaactggtggagtgaagaagcctcaccgctaccgtcctggaacagttgccctgagagaaatcaggcgttaccagaagagcaccgagctgctgattcgaaagttgccgttccagcgccttgtgcgtgagattgcccaggacttcaagacggacctccgcttccagagctctgcagtaatggcactgcaggaggcgagcgaggcctacctggtgggtctctttgaggacaccaacctgtgtgccattcacgccaagcgggtcaccatcatgccc
>SLT030_Phyllium_boislardi
gattttatttaatggccgcggtatattgaccgtgcaaaggtagcataatcattagtttattaattgtgaactggaatgaatggttttacgaaatattagctgtcttatttttatt-attagaatttaatttttgagttaaaaagcttaaatttgtttaaaggacgagaagaccctatagatctttatttttattattat--attggttttgg-------at--tgttactattttataaatttttagttggggtgactttaggataacattaactcctttt-attttttttcatttatttatgtttaattgaccttttattattgtttataagatatagataccttagggataacagcgtaatttttattgagagttcatattgacgtagaagattgcgacctcgatgttgaattaagattattattgggtgtagaagcttaattattaggtctgttcgacctttaaaatcttacatgatctgagtNNNNNNNNNNNNNNNNNNNNNNNNNNNNNNNNNNNNNNNNNNNNNNNNNNNNNNNNNNNNNNNNNNNNNNNNNNNNNNNNNNNNNNNNNNNNNNNNNNNNNNNNNNNNNNNNNNNNNNNNNNNNNNNNNNNNNNNNNNNNNNNNNNNNNNNNNNNNNNNNNNNNNNNNNNNNNNNNNNNNNNNNNNNNNNNNNNNNNNNNNNNNNNNNNNNNNNNNNNNNNNNNNNNNNNNNNNNNNNNNNNNNNNNNNNNNNNNNNNNNNNNNNNNNNNNNNNNNNNNNNNNNNNNNNNNNNNNNNNNNNNNNNNNNNNNNNNNNNNNNNNNNNNNNNNNNNNNNNNNNNNNNNNNNNNNNNNNNNNNNNNNNNNNNNNNNNNNNNNNNNNNNNNNNNNNNNNNNNNNNNNNNNNNNNNNNNNNNNNNNNNNNNNNNNNNNNNNNNNNNNNNNNNNNNNNNNNNNNNNNNNNNNNNNNNNNNNNNNNNNNNNNNNNNNNNNNNNNNNNNNNNNNNNNNNNNNNNNNNNNNNNNNNNNNNNNNNNNNNNNNNNNNNNNNNNNNNNNNNNNNNNNNNNNNNNNNNNNNNNNNNNNNNNNNNNNNNNNNNNNNNNNNNNNNNNNNNNNNNNNNNNNNNNNNNNNNNNNNNNNNNNNNNNNNNNNNNNNNNNNNNNNNNNNNNNNNNNNNNNNNNNNNNNNNNNNNNNNNNNNNNNNNNNNNNNNNNNNNNNNNNNNNNNNNNNNNNNNNNNNNNNNNNNNNNNNNNNNNNNNNNNNNNNNNNNNNNNNNNNNNNNNNNNNNNNNNNNNNNNNNNNNNNNNNNNNNNNNNNNNNNNNNNNNNNNNNNNNNNNNNNNNNNNNNNNNNNNNNNNNNNNNNNNNNNNNNNNNNNNNNNNNNNNNNNNNNNNNNNNNNNNNNNNNNNNNNNNNNNNNNNNNNNNNNNNNNNNNNNNNNNNNNNNNNNNNNNNNNNNNNNNNNNNNNNNNNNNNNNNNNNNNNNNNNNNNNNNNNNNNNNNNNNNNNNNNNNNNNNNNNNNNNNNNNNNNNNNNNNNNNNNNNNNNNNNNNNNNNNNNNNNNNNNNNNNNNNNNNNNNNNNNNNNNNNNNNNNNNNNNNNNNNNNNNNNNNNNNNNNNNNNNNNNNNNNNNNNNNNNNNNNNNNNNNNNNNNNNNNNNNNNNNNNNNNNNNNNNNNNNNNNNNNNNNNNNNNNNNNNNNNNNNNNNNNNNNNNNNNNNNNNNNNNNNNNNNNNNNNNNNNNNNNNNNNNNNNNNNNNNNNNNNNNNNNNNNNNNNNNNNNNNNNNNNNNNNNNNNNNNNNNNNNNNNNNNNNNNNNNNNNNNNNNNNNNNNNNNNNNNNNNNNNNNNNNNNNNNNNNNNNNNNNNNNNNNNNNNNNNNNNNNNNNNNNNNNNNNNNNNNNNNNNNNNNNNNNNNNNNNNNNNNNNNNNNNNNNNNNNNNNNNNNNNNNNNNNNNNNNNNNNNNNNNNNNNNNNNNNNNNNNNNNNNNNNNNNNNNNNNNNNNNNNNNNNNNNNNNNNNNNNNNNNNNNNNNNNNNNNNNNNNNNNNNNNNNNNNNNNNNNNNNNNNNNNNNNNNNNNNNNNNNNNNNNNNNNNNNNNNNNNNNNNNNNNNNNNNNNNNNNNNNNNNNNNNNNNNNNNNNNNNNNNNNNNNNNNNNNNNNNNNNNNNNNNNNNNNNNNNNNNNNNNNNNNNNNNNNNNNNNNNNNNNNNNNNNNNNNNNNNNNNNNNNNNNNNNNNNNNNNNNNNNNNNNNNNNNNNNNNNNNNNNNNNNNNNNNNNNNNNNNNNaatcctgaattcgaaaggggttggattcagatcctgccgtttcgcacattagg-cagccccgctgcagatggtgctggtcgcccgcggcgattaatttcgtttgcggtgtcgtttctggcgtccactcggcggtgtgctgaccaccgcagcggaggttcgcacttctcccctagtagaaacgtcgcgacccgttgggtgccggccgaaggcctgtgaaggaagcccgcgtgtcccgtggtggttgccacgggcgtgcggactcacggtgacccggcaggctgcccgacggtatgaccagaggagccgatccgctgaatgggaaacactgtggtttgtgaagcgtgcggcctggcgccgatgcgtgcggggattgaggtgtaaaccgggggtgcccgtgcgaagcacggtcccggccctgctgcgtcgttggttgccggtgtcctcgcacaggatcgatactcccgtctgcgacgcccatcttcggatggtctcccgNNTTCACATATTATTTCTCATGAAAGAGGAAAAAAAGAAGTATTTGGTAACTTAGGAATAATTTTCGCAATGGCTGCAATCGGGTTATTAGGATTTGTAGTATGGGCTCACCATATATTTACTGTAGGAATAGATGTCGATACACGAGCATATTTTACCTCCGCAACAATAATTATCGCAGTACCAACAGGAATCAAAGTATTTAGATGATTATCAACTATATATGGATCAAAAATTACCTTTAGCCCATCATGTCTATGATCACTAGGATTCGTATTTCTATTTACATTAGGTGGTTTAACCGGTATTGTATTATCAAACTCATCAATTGACATCACATTACATGATACATACTACGTAGTAGCTCATTTTCATTATGTATTATCCATAGGAGCAGTATTTGCAATTATAGCTGGATTCATTCAATGATATCCTTTAATCACAAGATTATCTATAAATCCTAAATGATTAAAAATTCAATTTTTAGCAATATTTATTGGGGTAAACTTAACTTTCTTTCCTCAACATTTTCTGGGGTTAGCCGGAATACCACGACGATATTCTGATTATCCAGACATATTTACAGCATGAAACATTATTTCATCAATAGGGGCATTAATCTCAACGTTAAGAATAATAATATTTATTATAATCTTATGAGAAAGATTATCGTCTATACGACAAACAATCTTTAGATCACACATAAGAAGATCCCTAGAATGAACTCATGATATACCCCCTAATGAACACACATATATAGAATTACCTATACTAATTAAATTCTAATATGGCAGATTTATTAGAAATAACATCATGACCAAACTTAACATTACAAAATAGAATATCACCTTTAATAGAACAATTAACAATATTTCATGATCATATTATGATAATTCTAACAATAATTGTAATCTTAGTAAGATATGTAATAATAAATATTATAATAATAAATAAAACAGATCATAACCTATTAGAAGGTCAAATAATTGAACTAATTTGAACTATTACACCTGCTATAACACTAATTTTTATTGCAGCACCATCATTACGATTATTATACCTAATAGATGAAATCAACAAACCTATAATAACTATAAAAGCAGTAGGACATCAATGATATTGAACTTATGAATATTCAGACTTTAGTCAAACAGAATTCGATTCATACATAGAAAATTTTGAAAAAAATAAAAGATTACGTTTACTTGATACTGATATACGAGTAACAATCCCATCAAATACCTTTATCCGAATAATAGTAACATCCACTGATGTTATCCATTCATGAACCTTACCATCAACAGGTATTAAAATTGATGGGACACCAGGACGATTAAATCAAGCAAGAATAATAATTAACCGAACAGGAGTAATCTATGGACAATGCTCAGAAATTTGCGGAACAAACCATAGATTTATACCAATCGTTATTGAAAGAGTCCCCATTAACAAATTTATTAAATGAATAATCNAATCACCAGATGACTGAAAGCAagcagcttgccacaaaagctgctcgtaagagcgcccctgcaactggtggagtgaagaagcctcaccgctaccgtcctggaacagtcgccctgagagaaatcaggcgttaccagaagagcaccgagctgctgattcgaaagttgccgttccagcgccttgtgcgtgagattgcccaggacttcaagacggatctccgcttccagagctctgcagtgatggcactgcaggaagcaagcgaggcctacctggtgggtctttttgaggacaccaacctgtgtgccattcacgccaagagggtcaccatcatgcc-
>16-207_Phyllium_mindorense
atattaatttaatggccgcggtattttgaccgtgcaaaggtagcataatcattagttcattaattgtgaaatggtatgaatggtttaacgaaacattgactgtctcaaatttatt-attaaaatttaattttttggttaaaaagcttaaatttttttaaaggacgagaagaccctatagatctttatttttaatattta--ttctttttttg-------tt--ttgttttaattatttgatttttaattggggtgattttgagatttggttaactcttatt-tttttttttcatttatttatgtttatatgaccttttattattgtttataanaaaaanataccttagggataacagcgtaattctatttganagttcatattgacaatggagattgcgacctcgatgttgaattaanattagtttttggtgtanaagctttaattttaggtctgttcgacctttaaaatcttacatgatctgagt------------------------------------------------------------------------------------------------------------------------------------------------------------------------------------------------------------------------------------------------------------------------------------------------------------------------------------------------------------------------------------------------------------------------------------------------------------------ctttaacgagtatccattggagggcaagtctggtgccagcagccgcggtaattccagctccaatagcgtatattaaagttgttgcggttaaaaagctcgtagttggacttgtgtcccacgctgtcggttcaccgttcgtcggtgtttaactggcatgcccgtgtggacgtcctgccggtggatgcggtcggccgtgggcctctggtctgcgtgtcggcggtccgatggaatcctaccgcggtgctcttcaccgagtgtcgaggtgggccggcacgtttactttgaacaaattagagtgctcaaagcaggcagtggttcgcctgaatattgtgtgcatggaataatggaataggacctcggttctattttgttggttttcggaacttgaggtaatgattaatagggacagacgggggcattcgtattgcgacgttagaggtgaaattcttggatcgtcgcaagacgaacctaagcgaaagcatttgccatgagtgttttcattaatcaagaacgaaagttagaggttcgaaggcgatcagataccgccctagttctaaccataaacgatgccagctagcgatccgccgaagttcctccgatgactcggcgggcagcttccgggaaaccaaagcttttgggttccgggggaagtatggttgcaaagctgaaacttaaaggaattgacggaagggcaccaccaggagtggagcctgcggcttaatttgactcaacacgggaaacctcaccaggcccggacaccggaaggattgacagattgagagctctttcttgattcggtgggtggtggtgcatggccgttcttagttggtggagcgatttgtctggttaattccgataacgaacgagactctggcctgctaactagtcgcttccggtatccattcgtgctaccggcgacaaatgatcttcttagagggacaggcggcttctagccgcacgagattgagcaataacaggtctgtgatgcccttagatgttctgggccgcacgcgcgctacactgaaggaatcagcgtgtcctcctagcccgaaagggccgggtaacccgttgaacctccttcgtgctagggattggggcttgcaattgttccccatgaacgaggaattcccagtaagcgcgagtcataagctcgcgttgattacgtccctgccctttgtacacaccgcccgtcgctactaccgattgaatgatttagtgaggtcttcggaccggtgcgcgacggctccttgcgtgccgttgatgttgctggaaagatgaccaaacttgatcatttagaggaagtaaaagtcgtaacaaggtttccgtaggtgaacct---cctgaattcgaaaggggttggattcagatcctaccgttt-gcatactaggtcagccccgctgcggatggtgccggtcgcccgctgcgattcatttcgtttgcggtgtcgtttctggtgtccacccggcggtg-gttgaccaccatcgcggagggtcgcacttctcccctagtagaaacgtcgcgacccgttgggtgccggccaaaggcctgggaaggaggcccgcgcgtcccgtggtgatcgccacgggcgtgcggactcccggtgacccggccggctgcccgacggtatgaccagaggagccgatccgctgagtgtgaaacactgtggtttgtgaagcgtgcggcccggtgccgatacgtgcggggattgaggtgtaaaccgggggttcccgtgcacagcacggtcccggccccgctgcgttgtcggttgtcggtgtcctcgcactggatcgatactcccgtctgcgacgcccatcttcggatggtctcccgNNNNNNNNNNNNATTTCTCAYGAAAGAGGAAAAAAAGAAGTTTTTGGTAACTTAGGAATAATTTTTGCCATAGCAGCAATCGGGTTATTAGGATTTGTTGTATGAGCACATCACATATTTACTGTAGGAATAGATGTTGATACACGAGCCTACTTTACATCAGCTACAATAATTATTGCAGTACCTACTGGAATTAAAGTATTYAGATGATTAACAACTATATATGGATCAAAATTAACCTTTAGCCCATCATGYATATGAGCACTAGGGTTCGTCTTCCTATTCACCTTGGGGGGATTAACAGGAATTGTATTATCAAATTCATCAATTGATATTACCTTACATGACACATACTATGTAGTAGCACACTTCCATTATGTACTATCCATAGGAGCAGTATTCGCTATCATAGGAGGATTTATTCAATGATACCCTTTATTTACAGGAATATCAATAAATCCAAAATGATTAAAAATCCAATTCTTCACTATATTCATAGGAGTTAATATAACATTCTTTCCCCAACATTTCCTTGGACTAGCTGGGATACCTCGACGATATTCTGATTACCCTGATATATTCATATCATGAAATGTAATTTCATCTATAGGATCACTTATTTCAACAATAAGAATAATAATATTTATCATAATTATATGAGAAAGATTATCATCAATACGACARACAATTTTTAGCTCCCATATAATCAGATCACTAGAATGAGCCCATAACATACCGCCNAATGAACATACTTATAGAGAACTACCAATAATAATTAAATTCTAATATGGCAGATNNNNNCGAAATAACAACTTGATCTAACTTAAGACTCCAAGACAGAATTTCACCTTTAATAGAACAGTTAATATTTTTCCATGATCATATTATAATAATTTTAATAATTATTGTAACAATAGTGAGATATATAATAATTAATATTATAATAAGAAATAAAATAAACCGAAACTTATTAGAAGGTCAAATAATCGAATTAATCTGAACAGTAACTCCTGCATTAACTTTATTTTTTATTGCAGCACCATCCCTGCGACTACTATATTTAATAGATGAAATCAATAAACCAATAATAACAACAAGGGCAGTGGGGCACCAATGATATTGAACATATGAATATTCAGACTTTACAGAAACAGAGTTTGACTCATATATAGAAAATATTGAAACA---AAAAACCTACGACTACTAGACACAGATAACCGGCTAACCATGCCATCGAACATTTTTATTCGAATAATAGTAACATCAACTGATGTTATCCACTCATGAACTCTTCCCTCAACAGGAATCAAAATTGATGGAACACCTGGACGTCTAAATCAATCAAGAATAATACTAAATCGTAATGGGGTAATCTATGGTCAATGCTCAGAAATCTGTGGTATAAACCATAGATTTATACCAATCGTAGTCGAAAGAGTACCCATTAATACATTTATTAAATGAATAATAAAATCATCAGATGACTGAAAGCAagcagcttgccacaaaagcggctcgtaagagcgcccctgcaactggtggagtgaagaagcctcaccgctaccgtcctggaacagttgccctgagagaaatcaggcgttaccagaagagcaccgaactgctgattcgaaagttgcctttccagcgccttgtgcgtgaaattgcccaggacttcaagacggacctccgcttccagagctctgcagtaatggcactgcaggaggcgagcgaggcctacctggtgggtctgtttgaggacaccaacctgtgtgccattcacgccaagagagtcaccatcatgccc
>SB0294_Phyllium_sp._7
----taatttaatggccgcggtattttgaccgtgcaaaggtagcataatcattagcttattaattgtaagattgtatgaatggttggacgaaatattaactgtctcatttttattatttaaaatttaatttttgagttaaaaagcttaaatttttttaaaggacgagaagaccctatagatctttattttcattattattttttatttttga-------tt--ttattttatttattgattttttgattggggtgattttgagatataattaactcttaatttttttttttcatttatttttgtttagttgatcttttattattgtttataagattaagataccttagggataacagcgtaattctttttgagagttcatattgacgaaggagattgcgacctcgatgttgaattaagattaatattaggtgtataagtttaattattaggtctgttcgacctttaaaatcttacatgatctgagttcattaaatcagttatggttccttagatcgtaccacatgacttggataactgtggtaattctagagctaatacatgcaaacagagtcccgaccagaaatggaagggatgcttttattagatcaaaaccaatcggccggcttgcctggtccgtttgctttggtgactctggataactttgagctgatcgcacggtcctcgtaccggcgacgcatctttcaaatgtctgccttatcaactgtcgatggtaggttctgcgcctaccatggttgtaacgggtaacggggaatcagggttcgattccggagagggagcctgagaaacggctaccacatccaaggaaggcagcaggcgcgcaaattacccactcccggcacggggaggtagtgacgaaaaataacgatacgggactcatccgaggccccgtaatcggaatgagcacactttaaacgctttaacgagtatccattggagggcaagtctggtgccagcagccgcggtaattccagctccaatagcgtatattaaagttgttgcggttaaaaagctcgtagttggacttgtgtcccacgctgtcggttcaccgttcgtcggtgtttaactggcatgcccgtgtggacgtcctgccggtggatgcggtcggccgtgggcctctggtctgcgagtcggcggtccgatggaatcctaccgcggtgctcttcaccgagtgtcgaggtgggccggcacgtttactttgaacaaattagagtgctcaaagcaggcagtggttcgcctgaatattgtgtgcatggaataatggaataggacctcggttctattttgttggttttcggaacttgaggtaatgattaatagggacagacgggggcattcgtattgcgacgttagaggtgaaattcttggatcgtcgcaagacgaacctaagcgaaagcatttgccatgagtgttttcattaatcaagaacgaaagttagaggttcgaaggcgatcagataccgccctagttctaaccataaacgatgccagctagcgatccgccgaagttcctccgatgactcggcgggcagcttccgggaaaccaaagcttttgggttccgggggaagtatggttgcaaagctgaaacttaaaggaattgacggaagggcaccaccaggagtggagcctgcggcttaatttgactcaacacgggaaacctcaccaggcccggacaccggaaggattgacagattgagagctctttcttgattcggtgggtggtggtgcatggccgttcttagttggtggagcgatttgtctggttaattccgataacgaacgagactctggcctgctaactagtcgcttccggtatcccttcgtgctaccggcgacaaatgatcttcttagagggacaggcggcttctagccgcacgagattgagcaataacaggtctgtgatgcccttagatgttctgggccgcacgcgcgctacactgaaggaatcagcgtgtcctcctagcccgaaagggccgggtaacccgttgaacctccttcgtgctagggattggggcttgcaattgttccccatgaacgaggaattcccagtaagcgcgagtcataagctcgcgttgattacgtccctgccctttgtacacaccgcccgtcgctactaccgattgaatgatttagtgaggtcttcggaccggtgcgcgacggctcctcgcgagccgttgatgttgctggaaagatgaccaaacttgatcatttagaggaagtaaaagtcgtaacaaggtttccgtaggtgaacctaatcctgaaatcgaaaggggttggattcagatcttaccgttc-gcatactagg-cagccccgctgcggatggtgctggtcgcccgcggcgattaatttcgtttgcggtgtcgtttctggcgtccactcggcggtg-gctgaccacaatcacggagggtcgcacttctcccctagtagaaacgtcgcgacccgttgggtgccggccgaaggcctgggaaggaagcccgcgcgtcctgtggtggttgccacatgcgtgcggactcctggtgacccggccgggtgcccgacggtatgaccagaggagccgatccgctgaatgggaaacactgtggtttgtgaagcgtgcggcccggcgccgatacgtgcggggattgaggtgtaaaccgggggtgcccgtgcgaagcatggtcccggccccgctgcgttgtcggttgccggtgtcctcgcactggatcgatactcccgtctgcgacgcccatcttcggatggtctcccgNNNNNNNNNNNNNNNNNNNNNNNNNNNNNNNNNNNNNNNNNNNNNNNNNNNNNNNNNNNNNNNNNNNNNNNNNNNNNNNNNNNNNNNNNNNNNNNNNNNNNNNNNNNNNNNNNNNNNNNNNNNNNNNNNNNNNNNNNNNNNNNNNNNNNNNNNNNNNNNNNNNNNNNNNNNNNNNNNNNNNNNNNNNNNNNNNNNNNNNNNTTTAGATGATTAACTACTATATATGGATCAAAATTAACCTTCAGACCATCTTGTTTATGATCTCTAGGATTTGTCTTCCTATTCACATTAGGGGGATTAACAGGAATTGTTCTTTCAAACTCATCAATTGATATTACTTTACACGACACATATTACGTAGTAGCTCATTTCCATTATGTTCTATCTATAGGAGCAGTTTTTGCTATTATAGCTGGGTTCATTCAATGATACCCCTTAATTACAGGGATATCAATAAATCCCAAATGACTAAAAATTCAATTTTTTACTATATTTTTAGGGGTAAATATAACCTTCTTCCCCCAACACTTTCTAGGGTTAGCGGGAATACCCCGACGATACTCTGATTACCCAGATATATATACTTCATGAAACATTATTTCATCAATAGGAGCACTAATTTCAACATTAAGAATAATAATATTTATTATAATTATGTGAGAAAGAATATTATCAGAACGAAAGACTATTTTTAGATCACACATGATAAGATCCTTAGAATGAATACATAATATACCCCCCAATGAACATACATATTCAGAATTACCAATTCTAATTAAATTCTAATATGGCAGATTTATTAGAAATAACAACTTGACCAAATTCATCCATACAAGATAGAATATCACCTTTAATAGAACAGTTAATATTCTTTCATGACCATATAATAATAATTTTAATAATAATTATTACAATAGTAACATATATAATAATTAACATCATAATAAGAAATAAATTAAACCGAAACCTATTAGAAGGTCAAATAATTGAATTAATCTGAACAGTAACACCTACAATAACACTATTCTTTATTGCAGCACCATCATTACGATTATTATATCTAATAGATGAAATTAATAAACCAATAATAACAGTAAAAACAGTAGGTCACCAATGATATTGATCATATGAATATTCAGATTTTATTGAAATAGAATTAGATTCATATATAGAAAATTAT---AAAAACATAAATCTACGATTATTAGAGACTGACAATCGACTAACTTTACCATCAAATATATTTATCCGAATAATAGTAACTTCAACTGATGTAATTCACTCATGAACCCTTCCATCTACAGGTATTAAAATTGATGCAACTCCAGGACGACTAAACCAATCAAGAATAATATTTAACCGAAAAGGACTAATCTATGGGCAATGTTCAGAGATTTGTGGAACAAACCACAGATTTATACCTATTGTAGTTGAAAGAGTACCTGCTAATTTATTTATTAAATGAATAATAAAATCATCAGATGACTGAAAGNNagcagcttgccacaaaagcggctcgtaagagcgcccctgcaacaggtggagtgaagaagcctcaccgctaccgtcctggaacagttgccctgagagaaatcaggcgttaccagaagagcaccgagctgctgattcgaaagttgcctttccagcgccttgtgcgtgaaattgcccaggacttcaagacggacctccgcttccagagctctgcagtaatggcactgcaggaggcgagcgaggcctacctggtgggtcttttcgaggacaccaacctgtgtgccattcatgccaagagggtcaccatcatg---
>18-178_Phyllium_arthurchungi
attattatttaatggccgcggtatcttgaccgtgcaaaggtagcgtaatcattagcttattaattgttagatggtatgaatggttggacgagatatttactgtctcttatttattatttagaatttaatttttgagttaaaaagcttaaattttattaaaggacgagaagaccctatagatctttatttttattatttt--atgaa-tttag-------tt--ttatttattttattaaatttttggttggggtgaccttgagatataattaactctttat--ttacttttcatttatttatgtttaaatgatcttttattattgtttataagattaagataccttagggataacagcgtaatttcatttgaaagttcttattgacaatggagattgcgacctcgatgttgaattaagattattattaggtgtagtagcttaattataaggtctgttcgacctttaaaatcttacatgatctgagttcattaaatcagttatggttccttggatcgtaccacatgacttggataactgtggtaattctagagctaatacatgcaaacagagtcccgaccagaaatggaagggatgcttttattagatcaaaaccaatcggccggctcgcccggtccgtttgctttggtgactctggataacttgaagctgatcgcacggtcctcgtaccggcgacgcatctttcaaatgtctgccttatcaactgtcgatggtagattgtgcgcctaccatggttgtaacgggtaacggggaatcagggttcgattccggagagggagcctgagaaacggctaccacatccaaggaaggcagcaggcgcgcaaattacccactcccggcacggggaggtagtgacgaaaaataacgatacgggactcatccgaggccccgtaatcggaatgagcacactttaaacgctttaacgagtatccattggagggcaagtctggtgccagcagccgcggtaattccagctccaatagcgtatattaaagttgttgcggttaaaaagctcgtagttggacttgtgtcccacgctgtcggttcaccgttcgtcggtgtttaactggcatgcccgtgtggacgtcctgccggtggatgcggccggccgtgggcctctggtctgcgtgtcggcggtccgatggaatcctaccgcggtgctcttcaccgagtgtcgaggtgggccggcacgtttactttgaacaaattagagtgctcaaagcaggcagtggttcgcctgaatattctgtgcatggaataatggaataggacctcggttctattttgttggttttcggaacttgaggtaatgattaatagggacagacgggggcattcgtattgcgacgttagaggtgaaattcttggatcgtcgcaagacgaacctaagcgaaagcatttgccatgagtgttttcattaatcaagaacgaaagttagaggttcgaaggcgatcagataccgccctagttctaaccataaacgatgccagctagcgatccgccgaagttcctccgatgactcggcgggcagcttccgggaaaccaaagcttttgggttccgggggaagtatggttgcaaagctgaaacttaaaggaattgacggaagggcaccaccaggagtggagcctgcggcttaatttgactcaacacgggaaacctcaccaggcccggacaccggaaggattgacagattgagagctctttcttgattcggtgggtggtggtgcatggccgttcttagttggtggagcgatttgtctggttaattccgataacgaacgagactctggcctgctaactagtcgcttccggtatccattcgtgctaccggcgacaaatgatcttcttagagggacaggcggcttctagccgcacgagattgagcaataacaggtctgtgatgcccttagatgttctgggccgcacgcgcgctacactgaaggaatcagcgtgtcctcctagcccgaaagggccgggtaacccgttgaacctccttcgtgctagggattggggcttgcaattgttccccatgaacgaggaattcccagtaagcgcgagtcataagctcgcgttgattacgtccctgccctttgtacacaccgcccgtcgctactaccgattgaatgatttagtgaggtcttcggaccggtgcgcgacggctcctcgcgagccgttgatgttgctggaaagatgaccaaacttgatcatttagaggaagtaaaagtcgtaacaaggtttccgtaggtgaacct---cctgaattcgaaaggggttggattcagatcttgccgttc-gaaaactagg-cagccccaccgcagatggtgccggtcgcccgcggcgattaacttcgcttgcggtgccgtttctggcgtccactcggtggtg-gctgaccaccttcacggaggttcgcacttctcccctagtagaaacgtcgcgacccgttgggtgccggccaaaggcccgggaaggaagcccgcgcgtcccgtggtggtcgccacgggcgcgcggactcccggtgtcccggccggctgcccgacggtatgaccagaggagccgatccgctgaatgggaaacactgtggtttgtgaagcgtgcggcccggcgccgatacgtgcggggattgaggtgtaaaccgggggtacccgtgcgaagcacggtcccggccccgccgcgtcgtcggttgccggtgtcctcgcactggatcgatactcccgtctgcgacgcccaccttcggatggtctcccgNNNNNNNNNNNNNNNNNNNNNNNNNNNNNNNNNNNNNAAGTTTTTGGAAACTTAGGAATAATTTTCGCAATGAGTGCAATTGGTTTATTAGGTTTCGTTGTATGGGCACACCACATATTCACTGTGGGAATAGACGTTGACACACGGGCTTACTTCACATCAGCAACAATAATTATTGCTGTACCGACCGGTATCAAAGTATTCAGATGATTAACTACTATATACGGATCAAAAATAACTTTTAGACCATCATGTTTATGGGCATTAGGATTTGTATTCTTATTCACTTTGGGGGGTTTAACAGGAATTGTACTATCAAACTCATCAATTGATATTACCCTTCATGATACATACTATGTAGTAGCCCACTTTCATTATGTTTTATCAATAGGAGCAGTTTTTGCTATTATAGCTAGATTTATTCAATGATATCCTTTATTCACAGGAATATCAATAAATCCAAAATGATTAAAAATACAATTCTTCACAATATTTATTGGGGTAAACATAACTTTCTTTCCCCAACACTTCCTCGGATTAGCGGGAATACCACGACGATACTCAGATTACCCTGATATATATAATTCATGAAATATTATCTCATCAATAGGAGCTACAATCTCGATGTTAAGAATAATAATATTCATTATAATTATTTGAGAAAGAATTTCCACAGCCCGACAAACCATTTTTACATCACAAATAATCAGATCATTAGAATGAATTCATAATATACCCCCTAATGAACACTCCTATAGAGAATTACCAATTCTAATTAAATTCTAATATGGCAGATTTATTAGAAATAACAACTTGACCCAATTTAAGACTACAGGATAGAATATCGCCCTTAATAGAACAGTTAATATTTTTTCATGATCATATTATAATTATTCTAGTAATAATTATAACAATAATTAGATATATAATAACTAATATCATACTAAGAAGTAAAATAAATCGAAATTTAATTGAAGGTCAAATAATTGAACTAATATGGACAATTATGCCCACAATAACCCTATTTCTTATTGCAGCACCTTCATTACGACTCTTGTATTTAATAGATGAAATCAATAAGCCAATATTAACTACAAAAACAATTGGTCATCAGTGATATTGAACATATGAATATTCAGATTTTATAGAAAAAGAATTCGATTCATATATAGAAAATTTTGAAACAAATAAAAATTTACGGCTATTAGAATCTGATAATCGATTAACATTACCTTCAAACATATTTATCCGAATAATAGTAACATCAACTGATGTTATTCATTCATGAACCCTACCTTCGACAGGAGTAAAAATTGATGGAACTCCAGGACGACTTAATCAATCAAGAATAATATTAAATCGAAGAGGATTAATTTATGGTCAATGTTCGGAGATTTGTGGGGCAAATCATAGATTCATGCCAATCGTAATTGAAAGTATTCCCATTAATATATTTATCAAATGAATAATAAAATCATCAGATGACTGAAAGCAagcagcttgccacaaaagcggctcgtaagagcgcccctgcaactggcggagtgaagaagcctcaccgctaccgtcctggaacagttgccctgagagaaatcaggcgttaccagaagagcaccgagctgctgattcgaaagttgccgttccagcgccttgtgcgtgagattgcccaggacttcaagacggacctccgcttccagagctctgcagtaatggcactgcaggaggcgagcgaggcctacctggtgggtctttttgaggacaccaacctgtgtgccattcacgccaagagggtcaccatcatgcc-
>16-232_Phyllium_chenqiae
-------tttaatggccgcggtatattgaccgtgcaaaggtagcataatcattagtttattaattgttagcttgaatgaatggttttacgaaatattagctgtctcatttttatt-gttagaatttaaattttgagttaaaaggcttaaatttctttaaaggacgagaagaccctatagatcttcatttttgtaattat--atattttttta-------ga-ttattattattttatgaatttttagttggggtgacgttaggatataattaactcctttt-tttatttttcatttgtttatgtttaattgaccttttattattgtttataagataaagataccttagggataacagcgtaatttttattgagagttcatattgacatagaagattgcgacctcgatgttgaattaagattattatttggtgtagaagcttaattataaggtctgttcgacctttaaaatcttacatgatctgagttcattaaatcagttatggttccttggatcgtaccacatgacttggataactgtggtaattctagagctaatacatgcaaacagagtcccgaccagaaatggaagggatgcttttattagatcaaaaccaatcggccggctcgcccggtccgtttgctttggtgactctggataactttgagctgatcgcacggtcctcgtaccggcgacgcatctttcaaatgtctgccttatcaactgtcgatggtagattgtgcgcctaccatggttgtaacgggtaacggggaatcagggttcgattccggagagggagcctgagaaacggctaccacatccaaggaaggcagcaggcgcgcaaattacccactcccggcacggggaggtagtgacgaaaaataacgatacgggactcatccgaggccccgtaatcggaatgagcacactttaaacgctttaacgagtatccattggagggcaagtctggtgccagcagccgcggtaattccagctccaatagcgtatattaaagttgttgcggttaaaaagctcgtagttggacttgtgtcccacgctgtcggttcaccgttcgtcggtgtttaactggcatgcccgtgtggacgtcctgctggtggatgcggtcggccgtgggcctctggtctgcgcgtcggcggtccgatggaatcctaccgcggtgctcttcaccgagtgtcgaggtgggccggcacgtttactttgaacaaattagagtgctcaaagcaggcagtggttcgcctgaatattgtgtgcatggaataatggaataggacctcggttctattttgttggttttcggaacttgaggtaatgattaagagggacagacgggggcattcgtattgcgacgttagaggtgaaattcttggatcgtcgcaagacgaacctaagcgaaagcatttgccatgagtgttttcattaatcaagaacgaaagttagaggttcgaaggcgatcagataccgccctagttctaaccataaacgatgccagccagcgatccgccgaagttcctccgatgactcggcgggcagcttccgggaaaccaaagcttttgggttccgggggaagtatggttgcaaagctgaaacttaaaggaattgacggaagggcaccaccaggagtggagcctgcggcttaatttgactcaacacgggaaacctcaccaggcccggacaccggaaggattgacagattgagagctctttcttgattcggtgggtggtggtgcatggccgttcttagttggtggagcgatttgtctggttaattccgataacgaacgagactctggcctgctaactagtcgcttccggtatcctatcgtgctaccggcgacaaatgatcttcttagagggacaggcggcttctagccgcacgagattgagcaataacaggtctgtgatgcccttagatgttctgggccgcacgcgcgctacactgaaggaatcagcgtgtcctcctagcccgaaagggccgggtaacccgttgaacctccttcgtgctagggattggggcttgcaattgttccccatgaacgaggaattcccagtaagcgcgagtcataagctcgcgttgattacgtccctgccctttgtacacaccgcccgtcgctactaccgattgaatgatttagtgaggtcttcggaccggtgcgcgacggctcctcgcgagccgttgatgttgctggaaagatgaccaaacttgatcatttagaggaagtaaaagtcgtaacaaggtttccgtaggtgaacct--------------------ttggattcagatcctgccggctcgcacattagg-cagccccgctgcagatggtgccggtcgcccgcggcgattaatttcgtttgcggtgtcgtttctggcgtccactcggcggcgtgctgaccaccgcagcggaggttcgcacgtctcccctagtagaaacgtcgcgacccgttgggtgccggccgaaggcctgtgaaggaagcccgcgtgtcccgtggcggtcgccacgggcgtgcggactcacggtgacccggcaggctgcccgacggtatgaccagaggagccgatccgctgaatgggaaacactgtggtttgtgaagcgtgcggcctggcgccgatgcgtgcggggattgaggtgtaaaccgggggtgcccgtgcgaagcacggtcccggccctgctgcgtcgttggttgccggtgtcctcgcacaggatcgatactcccgtctgcgacgcccatcttcggatggtctcccgNNNNNNNNNNNNNNNNNNNNNNNNNNNNNNNNNNNNNNNNNNNNNNNNNNNNNNNNNNNNNNNNNNNNNNNNNNNNNNNNNNNNNNNNNNNNNNNNNNNNNNNNNNNNNNNNNNNNNNNNNNNNNNNNNNNNGACGTAGATACACGAGCATATTTCACTTCAGCAACTATAATTATTGCTGTACCGACAGGAATTAAAGTATTTAGATGACTTTCTACCATGTATGGTAGAAAAATTACATTTAGTCCATTATGTCTATGATCACTAGGATTCGTATTTTTATTTACATTAGGGGGTTTAACAGGAATTGTATTATCAAATTCGTCAATTGATATTACATTACATGATACCTACTATGTAGTAGCTCATTTTCATTATGTATTATCAATAGGAGCAGTATTTGCAATTATAGCTGGATTTATCCAATGATATCCTTTAATTACAGGTCTATCTATAAGACCCAAATGATTAAAAATTCAATTTTTAACAATATTTATTGGAGTAAACTTAACTTTCTTTCCACAACATTTCCTAGGATTAGCAGGAATACCTCGACGATATTCTGACTATCCAGATATATTTACTTCATGAAATATTATTTCATCAATAGGAGCACTAATCTCAACATTAAGAATAATGATATTTATTATAATTTTATGAGAAAGATTATCATCAATACGCCAAGCAATATTTAGATCACATATAATTAGATCATTAGAATGAATCCATAATATACCCCCTAATGAACACACATATATAGAATTACCTATACTAATTAAATTCTAATATGGCAGATTTATTAGAAATAACATCTTGACCAAATTTAACATTACAAAATAGAATCTCACCTTTAATAGAACAATTAATAATATTTCATGATCACATTATAATAATCCTAACAATAGTTGTAATTCTAGTAAGATACATAATAATAAATATTATAATAACAAATAAAATAGATCATAACCTATTAGAAGGTCAAATAATTGAATTAATTTGAACTATAACGCCCGCAATAACATTATTTTTTATTGCCGCACCATCTCTACGATTACTATACTTAATAGATGAAATTAATAGACCTATAATAACTATAAAAGCAGTAGGACATCAATGATATTGAACTTATGAATATTCAGATTTTAGTGAAATAGAATTAGATTCATATATAGAAACTTTC---AAAAAAAATAAATTACGATTACTTGATACAGATATACGAATAACATTACCATCAAACACTTTTATCCGGATAATAGTAACATCCACTGACGTAATTCATTCATGAACCTTACCGTCAACAGGTATTAAAATTGATGCTACCCCAGGCCGATTAAATCAAATAAGAATAATATTTAATCGAACAGGAGTAATTTATGGGCAATGCTCAGAAATCTGTGGTACAAACCACAGATTCATACCAATCGTTGTTGAAAGAGTACCTATCAACAAATTCATTAAATGAATAACTAAATCACCAGATGACTGAAAGCAagcagcttgccacaaaagctgctcgtaagagcgcccctgcaactggtggagtgaagaagcctcaccgctaccgtcctggaacagtcgccctgagagaaatcaggcgttaccagaagagcaccgagctgctgattcgaaagttgccgttccagcgccttgtgcgtgagattgcccaggacttcaagacggatctccgcttccagagctctgcagtgatggcactgcaggaagcaagcgaggcctacctggtgggtctttttgaggacaccaacctgtgtgccattcacgccaagagggtcaccatcatgccc
>20-135_Phyllium_cayabyabi
NNNNNNNNNNNNNNNNNNNNNNNNNNNNNNNNNNNNNNNNNNNNNNNNNNNNNNNNNNNNNNNNNNNNNNNNNNNNNNNNNNNNNNNNNNNNNNNNNNNNNNNNNNNNNNNNNNNNNNNNNNNNNNNNNNNNNNNNNNNNNNNNNNNNNNNNNNNNNNNNNNNNNNNNNNNNNNNNNNNNNNNNNNNNNNNNNNNNNNNNNNNNNNNNNNNNNNNNNNNNNNNNNNNNNNNNNNNNNNNNNNNNNNNNNNNNNNNNNNNNNNNNNNNNNNNNNNNNNNNNNNNNNNNNNNNNNNNNNNNNNNNNNNNNNNNNNNNNNNNNNNNNNNNNNNNNNNNNNNNNNNNNNNNNNNNNNNNNNNNNNNNNNNNNNNNNNNNNNNNNNNNNNNNNNNNNNNNNNNNNNNNNNNNNNNNNNNNNNNNNNNNNNNNNNNNNNNNNNNNNNNNNNNNNNNNNNNNNNNNNNNNNNNNNNNNNNNNNNNNNNNNNNNNNNNNNNNNNNNNNNNNNNNNNNNNNNNNNNNNNNNNNNNNNNNNNNNNNNNNNNNNNNNNNNNNNNNNNNNNNNNNNNNNNNNNNNNNNNNNNNNNNNNNNNNNNNNNNNNNNNNNNNNNNNNNNNNNNNNNNNNNNNNNNNNNNNNNNNNNNNNNNNNNNNNNNNNNNNNNNNNNNNNNNNNNNNNNNNNNNNNNNNNNNNNNNNNNNNNNNNNNNNNNNNNNNNNNNNNNNNNNNNNNNNNNNNNNNNNNNNNNNNNNNNNNNNNNNNNNNNNNNNNNNNNNNNNNNNNNNNNNNNNNNNNNNNNNNNNNNNNNNNNNNNNNNNNNNNNNNNNNNNNNNNNNNNNNNNNNNNNNNNNNNNNNNNNNNNNNNNNNNNNNNNNNNNNNNNNNNNNNNNNNNNNNNNNNNNNNNNNNNNNNNNNNNNNNNNNNNNNNNNNNNNNNNNNNNNNNNNNNNNNNNNNNNNNNNNNNNNNNNNNNNNNNNNNNNNNNNNNNNNNNNNNNNNNNNNNNNNNNNNNNNNNNNNNNNNNNNNNNNNNNNNNNNNNNNNNNNNNNNNNNNNNNNNNNNNNNNNNNNNNNNNNNNNNNNNNNNNNNNNNNNNNNNNNNNNNNNNNNNNNNNNNNNNNNNNNNNNNNNNNNNNNNNNNNNNNNNNNNNNNNNNNNNNNNNNNNNNNNNNNNNNNNNNNNNNNNNNNNNNNNNNNNNNNNNNNNNNNNNNNNNNNNNNNNNNNNNNNNNNNNNNNNNNNNNNNNNNNNNNNNNNNNNNNNNNNNNNNNNNNNNNNNNNNNNNNNNNNNNNNNNNNNNNNNNNNNNNNNNNNNNNNNNNNNNNNNNNNNNNNNNNNNNNNNNNNNNNNNNNNNNNNNNNNNNNNNNNNNNNNNNNNNNNNNNNNNNNNNNNNNNNNNNNNNNNNNNNNNNNNNNNNNNNNNNNNNNNNNNNNNNNNNNNNNNNNNNNNNNNNNNNNNNNNNNNNNNNNNNNNNNNNNNNNNNNNNNNNNNNNNNNNNNNNNNNNNNNNNNNNNNNNNNNNNNNNNNNNNNNNNNNNNNNNNNNNNNNNNNNNNNNNNNNNNNNNNNNNNNNNNNNNNNNNNNNNNNNNNNNNNNNNNNNNNNNNNNNNNNNNNNNNNNNNNNNNNNNNNNNNNNNNNNNNNNNNNNNNNNNNNNNNNNNNNNNNNNNNNNNNNNNNNNNNNNNNNNNNNNNNNNNNNNNNNNNNNNNNNNNNNNNNNNNNNNNNNNNNNNNNNNNNNNNNNNNNNNNNNNNNNNNNNNNNNNNNNNNNNNNNNNNNNNNNNNNNNNNNNNNNNNNNNNNNNNNNNNNNNNNNNNNNNNNNNNNNNNNNNNNNNNNNNNNNNNNNNNNNNNNNNNNNNNNNNNNNNNNNNNNNNNNNNNNNNNNNNNNNNNNNNNNNNNNNNNNNNNNNNNNNNNNNNNNNNNNNNNNNNNNNNNNNNNNNNNNNNNNNNNNNNNNNNNNNNNNNNNNNNNNNNNNNNNNNNNNNNNNNNNNNNNNNNNNNNNNNNNNNNNNNNNNNNNNNNNNNNNNNNNNNNNNNNNNNNNNNNNNNNNNNNNNNNNNNNNNNNNNNNNNNNNNNNNNNNNNNNNNNNNNNNNNNNNNNNNNNNNNNNNNNNNNNNNNNNNNNNNNNNNNNNNNNNNNNNNNNNNNNNNNNNNNNNNNNNNNNNNNNNNNNNNNNNNNNNNNNNNNNNNNNNNNNNNNNNNNNNNNNNNNNNNNNNNNNNNNNNNNNNNNNNNNNNNNNNNNNNNNNNNNNNNNNNNNNNNNNNNNNNNNNNNNNNNNNNNNNNNNNNNNNNNNNNNNNNNNNNNNNNNNNNNNNNNNNNNNNNNNNNNNNNNNNNNNNNNNNNNNNNNNNNNNNNNNNNNNNNNNNNNNNNNNNNNNNNNNNNNNNNNNNNNNNNNNNNNNNNNNNNNNNNNNNNNNNNNNNNNNNNNNNNNNNNNNNNNNNNNNNNNNNNNNNNNNNNNNNNNNNNNNNNNNNNNNNNNNNNNNNNNNNNNNNNNNNNNNNNNNNNNNNNNNNNNNNNNNNNNNNNNNNNNNNNNNNNNNNNNNNNNNNNNNNNNNNNNNNNNNNNNNNNNNNNNNNNNNNNNNNNNNNNNNNNNNNNNNNNNNNNNNNNNNNNNNNNNNNNNNNNNNNNNNNNNNNNNNNNNNNNNNNNNNNNNNNNNNNNNNNNNNNNNNNNNNNNNNNNNNNNNNNNNNNNNNNNNNNNNNNNNNNNNNNNNNNNNNNNNNNNNNNNNNNNNNNNNNNNNNNNNNNNNNNNNNNNNNNNNNNNNNNNNNNNNNNNNNNNNNNNNNNNNNNNNNNNNNNNNNNNNNNNNNNNNNNNNNNNNNNNNNNNNNNNNNNNNNNNNNNNNNNNNNNNNNNNNNNNNNNNNNNNNNNNNNNNNNNNNNNNNNNNNNNNNNNNNNNNNNNNNNNNNNNNNNNNNNNNNNNNNNNNNNNNNNNNNNNNNNNNNNNNNNNNNNNNNNNNNNNNNNNNNNNNNNNNNNNNNNNNNNNNNNNNNNNNNNNNNNNNNNNNNNNNNNNNNNNNNNNNNNNNNNNNNNNNNNNNNNNNNNNNNNNNNNNNNNNNNNNNNNNNNNNNNNNNNNNNNNNNNNNNNNNNNNNNNNNNNNNNNNNNNNNNNNNNNNNNNNNNNNNNNNNNNNNNNNNNNNNNNNNNNNNNNNNNNNNNNNNNNNNNNNNNNNNNNNNNNNNNNNNNNNNNNNNNNNNNNNNNNNNNNNNNNNNNNNNNNNNNNNNNNNNNNNNNNNNNNNNNNNNNNNNNNNNNNNNNNNNNNNNNNNNNNNNNNNNNNNNNNNNNNNNNNNNNNNNNNNNNNNNNNNNNNNNNNNNNNNNNNNNNNNNNNNNNNNNNNNNNNNNNNNNNNNNNNNNNNNNNNNNNNNNNNNNNNNNNNNNNNNNNNNNNNNNNNNNNNNNNNNNNNNNNNNNNNNNNNNNNNNNNNNNNNNNNNNNNNNNNNNNNNNNNNNNNNNNNNNNNNNNNNNNNNNNNNNNNNNNNNNNNNNNNNNNNNNNNNNNNNNNNNNNNNNNNNNNNNNNNNNNNNNNNNNNNNNNNNNNNNNNNNNNNNNNNNNNNNNNNNNNNNTAGAAATAACAACCTGGCCTAACTTAAGATTACAAGATAGAATATCACCCTTAATGGAACAATTAACATATTTTCATGACCATATTATAGTTATTTTAGTAATAATTATAACAATAATTAGATACATAATAGCTAATATCATAGTAAGAAATAAAATAAATCGAAATTTAATTGAAGGTCAAATAATTGAACTAATATGGACAGTCATCCCCACAATAACCCTATTCCTTATTGCAGCACCTTCATTACGACTCTTATATTTAATAGATGAAATTAATAAACCAACATTAACTACAAAAACAATTGGTCATCAATGATACTGAACATACGAATATTCAGATTTTATGGAAAAAGAATTCGATTCATATATAGAAAATTTTGAAACAAATAAAAATTTACGGCTATTAGACTCCGATAATCGATTGACATTACCTTCAAACATATTTATCCGAATAATGGTAACATCAACTGATGTCATTCATTCATGAACTTTACCTTCAACAGGAGTAAAAATTGATGGAACTCCAGGACGACTTAACCAATCAAGAATAATATTAAATCGAAGAGGTTTAATTTACGGTCAGTGTTCAGAAATTTGTGGGGCAAATCATAGATTTATACCAATCGTAATTGAAAGTATTCCCATTAATATGTTTATCAAATGAATAATAAAATCATCAGATGACTG-AAGCANNNNNNNNNNNNNNNNNNNNNNNNNNNNNNNNNNNNNNNNNNNNNNNNNNNNNNNNNNNNNNNNNNNNNNNNNNNNNNNNNNNNNNNNNNNNNNNNNNNNNNNNNNNNNNNNNNNNNNNNNNNNNNNNNNNNNNNNNNNNNNNNNNNNNNNNNNNNNNNNNNNNNNNNNNNNNNNNNNNNNNNNNNNNNNNNNNNNNNNNNNNNNNNNNNNNNNNNNNNNNNNNNNNNNNNNNNNNNNNNNNNNNNNNNNNNNNNNNNNNNNNNNNNNNNNNNNNNNNNNNNNNNNNNNNNNNNNNNNNNNNNNNNNNNNN
>17-203_Phyllium_bourquei
gatttaattaaatggccgcggtattttgaccgtgcaaaggtagcataatcattagcttattaattgtaagattgtatgaatggttggacgaaatattaactgtctcatatttattatttagaatttaatttttgagttaaaaagcttaaatttttttaaaggacgagaagaccctatagatctttatttttaaaatttt--atatttttttg-------ta--ttaattaattttttatattttttattggggtgatattgagatataattaactcttttt-ttcttttttcatttatttatgtttaattgaccttttattattgtttataagattaagataccttagggataacagcgtaattctttttgagagttcatattgacaaaggagattgcgacctcgatgttgaattaagattaatattaggtgtagaagtttaataattaggtctgttcgacctttaaaatcttacatgatctgagtNNNNNNNNNNNNNNNNNNNNNNNNNNNNNNNNNNNNNNNNNNNNNNNNNNNNNNNNNNNNNNNNNNNNNNNNNNNNNNNNNNNNNNNNNNNNNNNNNNNNNNNNNNNNNNNNNNNNNNNNNNNNNNNNNNNNNNNNNNNNNNNNNNNNNNNNNNNNNNNNNNNNNNNNNNNNNNNNNNNNNNNNNNNNNNNNNNNNNNNNNNNNNNNNNNNNNNNNNNNNNNNNNNNNNNNNNNNNNNNNNNNNNNNNNNNNNNNNNNNNNNNNNNNNNNNNNNNNNNNNNNNNNNNNNNNNNNNNNNNNNNNNNNNNNNNNNNNNNNNNNNNNNNNNNNNNNNNNNNNNNNNNNNNNNNNNNNNNNNNNNNNNNNNNNNNNNNNNNNNNNNNNNNNNNNNNNNNNNNNNNNNNNNNNNNNNNNNNNNNNNNNNNNNNNNNNNNNNNNNNNNNNNNNNNNNNNNNNNNNNNNNNNNNNNNNNNNNNNNNNNNNNNNNNNNNNNNNNNNNNNNNNNNNNNNNNNNNNNNNNNNNNNNNNNNNNNNNNNNNNNNNNNNNNNNNNNNNNNNNNNNNNNNNNNNNNNNNNNNNNNNNNNNNNNNNNNNNNNNNNNNNNNNNNNNNNNNNNNNNNNNNNNNNNNNNNNNNNNNNNNNNNNNNNNNNNNNNNNNNNNNNNNNNNNNNNNNNNNNNNNNNNNNNNNNNNNNNNNNNNNNNNNNNNNNNNNNNNNNNNNNNNNNNNNNNNNNNNNNNNNNNNNNNNNNNNNNNNNNNNNNNNNNNNNNNNNNNNNNNNNNNNNNNNNNNNNNNNNNNNNNNNNNNNNNNNNNNNNNNNNNNNNNNNNNNNNNNNNNNNNNNNNNNNNNNNNNNNNNNNNNNNNNNNNNNNNNNNNNNNNNNNNNNNNNNNNNNNNNNNNNNNNNNNNNNNNNNNNNNNNNNNNNNNNNNNNNNNNNNNNNNNNNNNNNNNNNNNNNNNNNNNNNNNNNNNNNNNNNNNNNNNNNNNNNNNNNNNNNNNNNNNNNNNNNNNNNNNNNNNNNNNNNNNNNNNNNNNNNNNNNNNNNNNNNNNNNNNNNNNNNNNNNNNNNNNNNNNNNNNNNNNNNNNNNNNNNNNNNNNNNNNNNNNNNNNNNNNNNNNNNNNNNNNNNNNNNNNNNNNNNNNNNNNNNNNNNNNNNNNNNNNNNNNNNNNNNNNNNNNNNNNNNNNNNNNNNNNNNNNNNNNNNNNNNNNNNNNNNNNNNNNNNNNNNNNNNNNNNNNNNNNNNNNNNNNNNNNNNNNNNNNNNNNNNNNNNNNNNNNNNNNNNNNNNNNNNNNNNNNNNNNNNNNNNNNNNNNNNNNNNNNNNNNNNNNNNNNNNNNNNNNNNNNNNNNNNNNNNNNNNNNNNNNNNNNNNNNNNNNNNNNNNNNNNNNNNNNNNNNNNNNNNNNNNNNNNNNNNNNNNNNNNNNNNNNNNNNNNNNNNNNNNNNNNNNNNNNNNNNNNNNNNNNNNNNNNNNNNNNNNNNNNNNNNNNNNNNNNNNNNNNNNNNNNNNNNNNNNNNNNNNNNNNNNNNNNNNNNNNNNNNNNNNNNNNNNNNNNNNNNNNNNNNNNNNNNNNNNNNNNNNNNNNNNNNNNNNNNNNNNNNNNNNNNNNNNNNNNNNNNNNNNNNNNNNNNNNNNNNNNNNNNNNNNNNNNNNNNNNNNNNNNNNNNNNNNNNNNNNNNNNNNNNNNNNNNNNNNNNNNNNNNNNNNNNNNNNNNNNNNNNNNNNNNNNNNNNNNNNNNNNNNNNNNNNNNNNNNNNNNNNNNNNNNNNNNNNNNNNNNNNNN------------------------------------------------------------------------------------------------------------------------------------------------------------------------------tagaaacgtcgcgacccgttgggtgccggccaaaggcctgggaaggaagcccgcgcgtcctgtggtggttgccacaggcgagcggactcccggtgacccggccggctgcccgacggtatgaccagaggagccgatccgctgaatgggaaacactgtggtttgtgaagcgtg-------------------------------------------------------------------------------------------------------------------------------------------------------NNNNNNNATATTATTTCTCATGAAAGAGGAAAAAAAGAAGTTTTTGGTAACCTAGGAATAATTTTTGCTATAGCAGCAATTGGATTACTAGGATTTGTAGTATGGGCTCATCACATATTTACCGTAGGAATAGATGTTGATACACGAGCTTACTTTACTTCAGCTACAATAATTATTGCAGTTCCCACAGGAATTAAAGTATTTAGATGGTTAACAACTATATATGGTTCTAAAATAACTTTTAGCCCATCTTGCTTATGGGCTCTAGGATTCGTATTTCTATTCACATTGGGGGGTCTTACAGGAATTGTATTATCAAACTCATCAATCGATATTACTCTACATGATACTTACTATGTAGTAGCTCATTTCCATTACGTATTATCTATAGGAGCAGTATTTGCAATCATAGCAGGATTTATTCAATGATACCCCTTATTTACAGGAATATCAATAAATCCAAAATGATTAAAAATTCAATTCTTCACTATATTTATTGGAGTCAATATAACATTCTTCCCGCAACATTTTTTAGGTTTAGCAGGAATACCACGACGATATTCCGACTATCCTGATATATTTACATCATGAAACATTATTTCATCAATAGGAGCATTAATATCAACATTAAGAATAATAATATTCATTATAATTATTTGAGAAAGAATATCATCAACACGAAAAACAATTATAAGATCACATATAATTAGATCATTAGAATGAACGCACAATATACCACCTAATGAACACTCTTATAAAGAACTACCGATATTAATTAAATTCTAATATGGCAGATNNNNNNGAAATAACAACCTGACCAAACCTATCTCTTCAAGATAGTATCTCCCCTTTAATAGAACAATTAGTATATTTCCATGACCATATCATAATAATTTTAATAATAATTGTAACTATAGTAAGATATATAATAATTAACATTATAATTAATAATAAACTAGACCGAAATCTATTAGAAGGACAGATAATTGAATTAATTTGAACAGTAACTCCTGCCTTAACATTATTCTTTATTGCAGCTCCTTCTTTACGACTACTATATCTAATAGATGAAATCAATAAACCAATAATAACTACAAAAGCAGTAGGACATCAATGATACTGATCATATGAATATTCAGATTTTATTGAAACAGAATTTGACTCATATATAGAAAATATTGAGGAAAAAAAAAGATTACGTTTATTAGATTCAGATAACCGATTAACATTACCATATAATATCTTTATCCGAATAATAGTAACTTCAACAGATGTTATCCACTCCTGGACTTTACCATCAACAGGAATTAAAATTGATGGAACCCCAGGACGACTAAATCAATCAAGAATAATATTAAATCGAACGGGATTAATATATGGTCAATGCTCAGAAATTTGTGGAACAAATCATAGATTTATACCAATCGTTATTGAAAGAGTTCCAATTAACACCTTCATCAAATGAATAATAAAGTCATCAGATGACTGAAAGCANNNNNNNNNNNNNNNNNNNNNNNNNNNNNNNNNNNNNNNNNNNNNNNNNNNNNNNNNNNNNNNNNNNNNNNNNNNNNNNNNNNNNNNNNNNNNNNNNNNNNNNNNNNNNNNNNNNNNNNNNNNNNNNNNNNNNNNNNNNNNNNNNNNNNNNNNNNNNNNNNNNNNNNNNNNNNNNNNNNNNNNNNNNNNNNNNNNNNNNNNNNNNNNNNNNNNNNNNNNNNNNNNNNNNNNNNNNNNNNNNNNNNNNNNNNNNNNNNNNNNNNNNNNNNNNNNNNNNNNNNNNNNNNNNNNNNNNNNNNNNNNNNNNNNNN
>SB0532_Phyllium_tobeloense
----taatttaatggccgcggtatactgactgtgcaaaggtagcataatcattagcttattgattgtaagattgtatgaatggttggacgagatattgactgtctcatatttatt-attagaatttaatttcttagttaaaaagcttagatttttttaaaggacgagaagaccctatagatctttattttttttaattt--atatttttttg-------aa--tttatttttttatttaatttttggttggggtgactttgagatataattaactctttat-attttttttcatttatttatgtttaattgatctttttttattgcttaaaagattaagataccttagggataacagcgtaattcttcttgagagttcatattgacaggagagattgcgacctcgatgttgaattaagattaatgtttggcgtagaagtttaattattaggtctgttcgacctttaaaatcttacatgatctgagtNNNNNNNNNNNNNNNNNNNNNNNNNNNNNNNNNNNNNNNNNNNNNNNNNNNNNNNNNNNNNNNNNNNNNNNNNNNNNNNNNNNNNNNNNNNNNNNNNNNNNNNNNNNNNNNNNNNNNNNNNNNNNNNNNNNNNNNNNNNNNNNNNNNNNNNNNNNNNNNNNNNNNNNNNNNNNNNNNNNNNNNNNNNNNNNNNNNNNNNNNNNNNNNNNNNNNNNNNNNNNNNNNNNNNNNNNNNNNNNNNNNNNNNNNNNNNNNNNNNNNNNNNNNNNNNNNNNNNNNNNNNNNNNNNNNNNNNNNNNNNNNNNNNNNNNNNNNNNNNNNNNNNNNNNNNNNNNNNNNNNNNNNNNNNNNNNNNNNNNNNNNNNNNNNNNNNNNNNNNNNNNNNNNNNNNNNNNNNNNNNNNNNNNNNNNNNNNNNNNNNNNNNNNNNNNNNNNNNNNNNNNNNNNNNNNNNNNNNNNNNNNNNNNNNNNNNNNNNNNNNNNNNNNNNNNNNNNNNNNNNNNNNNNNNNNNNNNNNNNNNNNNNNNNNNNNNNNNNNNNNNNNNNNNNNNNNNNNNNNNNNNNNNNNNNNNNNNNNNNNNNNNNNNNNNNNNNNNNNNNNNNNNNNNNNNNNNNNNNNNNNNNNNNNNNNNNNNNNNNNNNNNNNNNNNNNNNNNNNNNNNNNNNNNNNNNNNNNNNNNNNNNNNNNNNNNNNNNNNNNNNNNNNNNNNNNNNNNNNNNNNNNNNNNNNNNNNNNNNNNNNNNNNNNNNNNNNNNNNNNNNNNNNNNNNNNNNNNNNNNNNNNNNNNNNNNNNNNNNNNNNNNNNNNNNNNNNNNNNNNNNNNNNNNNNNNNNNNNNNNNNNNNNNNNNNNNNNNNNNNNNNNNNNNNNNNNNNNNNNNNNNNNNNNNNNNNNNNNNNNNNNNNNNNNNNNNNNNNNNNNNNNNNNNNNNNNNNNNNNNNNNNNNNNNNNNNNNNNNNNNNNNNNNNNNNNNNNNNNNNNNNNNNNNNNNNNNNNNNNNNNNNNNNNNNNNNNNNNNNNNNNNNNNNNNNNNNNNNNNNNNNNNNNNNNNNNNNNNNNNNNNNNNNNNNNNNNNNNNNNNNNNNNNNNNNNNNNNNNNNNNNNNNNNNNNNNNNNNNNNNNNNNNNNNNNNNNNNNNNNNNNNNNNNNNNNNNNNNNNNNNNNNNNNNNNNNNNNNNNNNNNNNNNNNNNNNNNNNNNNNNNNNNNNNNNNNNNNNNNNNNNNNNNNNNNNNNNNNNNNNNNNNNNNNNNNNNNNNNNNNNNNNNNNNNNNNNNNNNNNNNNNNNNNNNNNNNNNNNNNNNNNNNNNNNNNNNNNNNNNNNNNNNNNNNNNNNNNNNNNNNNNNNNNNNNNNNNNNNNNNNNNNNNNNNNNNNNNNNNNNNNNNNNNNNNNNNNNNNNNNNNNNNNNNNNNNNNNNNNNNNNNNNNNNNNNNNNNNNNNNNNNNNNNNNNNNNNNNNNNNNNNNNNNNNNNNNNNNNNNNNNNNNNNNNNNNNNNNNNNNNNNNNNNNNNNNNNNNNNNNNNNNNNNNNNNNNNNNNNNNNNNNNNNNNNNNNNNNNNNNNNNNNNNNNNNNNNNNNNNNNNNNNNNNNNNNNNNNNNNNNNNNNNNNNNNNNNNNNNNNNNNNNNNNNNNNNNNNNNNNNNNNNNNNNNNNNNNNNNNNNNNNNNNNNNNNNNNNNNNNNNNNNNNNNNNNNNNNNNNNNNNNNNNNNNNNNNNNNNNNNNNNNNNNNNNNNNNNNNNNNNNNNNNNNNNNNNNNNNNNNNNNNNNNNNNNNNNNNNNNNNNNN--------------aaggggttggattcagatcttaccgttc-gcatactagg-cagccccactgcggatggtgccggtcgcccgcggcgattcatttcgtttgcggtgtcgtttctggcgtccactcggtggtg-gctgaccaacttcacggagggtcgcacttctcccctagtagaaacgtcgcgacccgttgggtgccggccgaaggcctgggaaggaagcccgcgcgtcccgtggcggttgccacgggcgtgcggactcccggtgacccggccggctgcccgacggtatgaccagaggagccgatccgctgaatgggaaacactgtggtttgtgaagcgtgcggcctggcgccgatacgtgcggggattgaggtgtaaaccgggggtgcccgtgcgaagcacggtcccggccccgctgcgttgtcggttgccggtgtcctcgcactggatcgatactcccgtctgcgacgcccatcttcggatggtctcccgATTTCTCATATTATCTCAAATGAAAGAGGTAAAAAAGAAGTTTTTGGTAACTTGGGTATAATTTTTGCCATAGCAGCAATTGGTTTATTAGGATTTGTTGTATGAGCACATCATATATTTACTGTAGGAATAGATGTTGATACACGAGCTTATTTTACTTCAGCTACAATAATTATTGCAGTACCCACGGGTATTAAAGTATTTAGATGATTAACAACTATATATGGATCTAAATTAACATTTAGACCATCATGCTTATGGGCTTTAGGGTTTGTATTTCTATTCACTTTAGGGGGATTAACAGGAATTATTTTATCAAACTCATCAATTGATATTACCCTTCATGACACATACTACGTAGTAGCTCATTTCCACTATGTATTATCAATAGGAGCAGTATTCGCAATTATAGCTGGATTTATTCAATGATACCCTTTATTTACAGGATTATCAATAAATCCTAAATGGTTAAAAATACAATTCTTCGCCATATTTATTGGTGTAAATATGACTTTTTTTCCCCAACACTTCCTCGGGCTAGCGGGAATACCACGACGATATTCTGATTATCCAGATATATATACATCATGAAATATTATTTCATCTATAGGGGCTATGATTTCAACACTAAGAATAATAATATTTATTATAATTATTTGAGAAAGAATATCTTCAACACGAAAAACTATTTTTAGATCACATATAACTACATCTTTAGAATGATCACACAATATACCACCCAATGAACATACTTATAGAGAATTACCAATTTTAATTATATTCTAATATGGCAGATNNNNNNNNNNNNNNNNNNNNNNNNNNNNNNNNNNNNNNNNNNNNNNNNNNNNNNNNNNNNNNNNNNNNNNNNNNNNNNNNNNNNNNNNNNNNNNNNNNNNNNNNNNNNNNNNNNNNNNNNNNNNNNNNNNNNNNNNNNNNNNNNNNNNNNNNNNNNNNNNNNNNNNNNNNNNNNNNNNNNNNNNNNNNNNNNNNNNNNNNNNNNNNNNNNNNNNNNNNNNNNNNNNNNNNNNNNNNNNNNNNNNNNNNNNNNNNNNNNNNNNNNNNNNNNNNNNNNNNNNNNNNNNNNNNNNNNNNNNNNNNNNNNNNNNNNNNNNNNNNNNNNNNNNNNNNNNNNNNNNNNNNNNNNNNNNNNNNNNNNNNNNNNNNNNNNNNNNNNNNNNNNNNNNNNNNNNNNNNNNNNNNNNNNNNNNNNNNNNNNNNNNNNNNNNNNNNNNNNNNNNNNNNNNNNNNNNNNNNNNNNNNNNNNNNNNNNNNNNNNNNNNNNNNNNNNNNNNNNNNNNNNNNNNNNNNNNNNNNNNNNNNNNNNNNNNNNNNNNNNNNNNNNNNNNNNNNNNNNNNNNNNNNNNNNNNNNNNNNNNNNNNNNNNNNNNNNNNNNNNNNNNNNNNNNNNNNNNNNNNNNNNNNNNNNNNNNNNNNNNNNNNNNNNNNNNNNNNNNNNNNNNNNNNNNNNNNNNNNNNNNNNNNNNNNNNNNNNNN------------caaaagcggctcgtaagagcgcccctgcaactggtggagtgaagaagcctcaccgctaccgncctggaacagttgccctgagagaaatcaggcgttaccagaagagcaccgagctgctgattcgaaagttgccgttccagcgccttgtgcgtgagattgcccaggacttcaagacggacctccgcttccagagctctgcagtaatggcactgcaggaggcgagcgaggcctacctggtgggtctctttgaggacaccaacctgtgtgccattcacgccaagcgggtcaccatcatgccc
>SB0642_Phyllium_hennemanni
----taatttaatggccgcggtattatgaccgtgcaaaggtagcataatcattagcttattaattgtgagattgtatgaatggttggacgaaatattaactgtctcattattattatttagaatttaatttttgagttaaaaagcttaaatttatttataggacgagaagaccctatagatctttattttcattatttt--ataattttttg-------tg--tatatttatttaatgtatttttgattggggtgattttgagatatatttaactctttat-tttatttttcatttatttatgtttatttgaccttttattattgtttataagattaagataccttagggataacagcgtaattttttctgagagttcatattgacgacggagattgcgacctcgatgttgaattaagatatatattaggtgaaggagcttaattattaggtctgttcgacctttaaaatcttacatgatctgagtNNNNNNNNNNNNNNNNNNNNNNNNNNNNNNNNNNNNNNNNNNNNNNNNNNNNNNNNNNNNNNNNNNNNNNNNNNNNNNNNNNNNNNNNNNNNNNNNNNNNNNNNNNNNNNNNNNNNNNNNNNNNNNNNNNNNNNNNNNNNNNNNNNNNNNNNNNNNNNNNNNNNNNNNNNNNNNNNNNNNNNNNNNNNNNNNNNNNNNNNNNNNNNNNNNNNNNNNNNNNNNNNNNNNNNNNNNNNNNNNNNNNNNNNNNNNNNNNNNNNNNNNNNNNNNNNNNNNNNNNNNNNNNNNNNNNNNNNNNNNNNNNNNNNNNNNNNNNNNNNNNNNNNNNNNNNNNNNNNNNNNNNNNNNNNNNNNNNNNNNNNNNNNNNNNNNNNNNNNNNNNNNNNNNNNNNNNNNNNNNNNNNNNNNNNNNNNNNNNNNNNNNNNNNNNNNNNNNNNNNNNNNNNNNNNNNNNNNNNNNNNNNNNNNNNNNNNNNNNNNNNNNNNNNNNNNNNNNNNNNNNNNNNNNNNNNNNNNNNNNNNNNNNNNNNNNNNNNNNNNNNNNNNNNNNNNNNNNNNNNNNNNNNNNNNNNNNNNNNNNNNNNNNNNNNNNNNNNNNNNNNNNNNNNNNNNNNNNNNNNNNNNNNNNNNNNNNNNNNNNNNNNNNNNNNNNNNNNNNNNNNNNNNNNNNNNNNNNNNNNNNNNNNNNNNNNNNNNNNNNNNNNNNNNNNNNNNNNNNNNNNNNNNNNNNNNNNNNNNNNNNNNNNNNNNNNNNNNNNNNNNNNNNNNNNNNNNNNNNNNNNNNNNNNNNNNNNNNNNNNNNNNNNNNNNNNNNNNNNNNNNNNNNNNNNNNNNNNNNNNNNNNNNNNNNNNNNNNNNNNNNNNNNNNNNNNNNNNNNNNNNNNNNNNNNNNNNNNNNNNNNNNNNNNNNNNNNNNNNNNNNNNNNNNNNNNNNNNNNNNNNNNNNNNNNNNNNNNNNNNNNNNNNNNNNNNNNNNNNNNNNNNNNNNNNNNNNNNNNNNNNNNNNNNNNNNNNNNNNNNNNNNNNNNNNNNNNNNNNNNNNNNNNNNNNNNNNNNNNNNNNNNNNNNNNNNNNNNNNNNNNNNNNNNNNNNNNNNNNNNNNNNNNNNNNNNNNNNNNNNNNNNNNNNNNNNNNNNNNNNNNNNNNNNNNNNNNNNNNNNNNNNNNNNNNNNNNNNNNNNNNNNNNNNNNNNNNNNNNNNNNNNNNNNNNNNNNNNNNNNNNNNNNNNNNNNNNNNNNNNNNNNNNNNNNNNNNNNNNNNNNNNNNNNNNNNNNNNNNNNNNNNNNNNNNNNNNNNNNNNNNNNNNNNNNNNNNNNNNNNNNNNNNNNNNNNNNNNNNNNNNNNNNNNNNNNNNNNNNNNNNNNNNNNNNNNNNNNNNNNNNNNNNNNNNNNNNNNNNNNNNNNNNNNNNNNNNNNNNNNNNNNNNNNNNNNNNNNNNNNNNNNNNNNNNNNNNNNNNNNNNNNNNNNNNNNNNNNNNNNNNNNNNNNNNNNNNNNNNNNNNNNNNNNNNNNNNNNNNNNNNNNNNNNNNNNNNNNNNNNNNNNNNNNNNNNNNNNNNNNNNNNNNNNNNNNNNNNNNNNNNNNNNNNNNNNNNNNNNNNNNNNNNNNNNNNNNNNNNNNNNNNNNNNNNNNNNNNNNNNNNNNNNNNNNNNNNNNNNNNNNNNNNNNNNNNNNNNNNNNNNNNNNNNNNNNNNNNNNNNNNNNNNNNNNNNNNNNNNNNNNNNNNNNNNNNNNNNNNNNNNNNNNNNNNNNNNNNNNNNNNNNNNNNNNNNNNNNNNNNNNNNNNaatcctgaattcgaaaggggttggattcagatcctaccgatc-gcatactagg-cagccccactgcggatggtgccggtcgcccgcggcgattaatttcgtttgcggtgtcgtttctggcgtccacccggtggttagctgaccgccatatcggaggttcgcatttctcccctagtagaaacgtcgcgacccgttgggtgccggccgaaggcccgggaaggaagcccgcgcatcctgtggtggttgccacaggcgtgcggactcccggtgacccggccggctgcccgacggtatgaccagaggagccgatccgctgaatgggaaacactgtggtttgtgaagcgtgcggcctggcgccgatatgtgcggggattgaggtgtaaaccaggggtgcccgtgcgaagcacggtcccggccctgctgcatcgtcggttgcaggtgtcctcgcaccggatcgatactcccgtctgcgacgcccatcttcggatggtctcccgATTTCACATATCATCTCTAATGAAAGAGGAAAAAAAGAAGTATTTGGTAATTTAGGTATAATTTTTGCAATAGCAGCAATTGGGTTATTAGGATTTGTGGTATGGGCACATCATATATTTACAGTTGGAATAGATGTTGATACACGAGCTTATTTTACATCAGCAACCATAATTATTGCAGTACCTACAGGTATTAAAGTATTCAGATGATTAACAACTATATATGGATCAAAATTAACCTTTAGACCTAGATGCCTATGAGCAATAGGATTTGTGTTCTTATTTACATTAGGGGGATTGACAGGTATTGTTTTATCAAACTCATCAATTGATATTACTCTTCATGACACATACTATGTAGTAGCTCATTTCCATTATGTATTATCTATAGGGGCGGTATTTGCGATCATAGCGGGATTTATTCAATGATATCCTCTATTCACGGGAATATCAATAAACCCTAAATGATTAAAAATTCAATTCTCAACAATATTTATTGGAGTAAATATAACCTTTTTTCCACAACATTTTCTTGGGTTAGCCGGAATACCGCGACGATACTCAGACTATCCTGATATATTCACATCATGAAATATTATCTCATCAATAGGGGCATTAATTTCAACACTAAGAATAATAATATTCATTATAATTATTTGAGAAAGATTATCCTCCACACGAAAAACCCTTTTTAGATCTCACATAGTTAGATCTCTAGAATGATCTCACAATATGCCCCCCAATGAACACACTTATAGAGAATTACCAATTCTAATTAAATTCTAATATGGCAGATTTATTAGAAATATCAACTTGACCTAACCTATATTTACAAGATAGAATTTCCCCTATGATGGAACAATTAATATTTTTCCATGACCATATTATAATAATTTTAATAATTATTGTAGCAATAGTAAGATATATAATAATCAATATTATAATAAGAAATAAAATAAACCGAAACCTACTCGAAGGACAAATAATTGAATTAATTTGAACAGTAACGCCTGCTATAACACTATTTTTTATTGCAGCACCTTCACTTCGACTACTATACCTAATAGACGAAATCAATAAACCAATAATAACCATAAAAGCAGTTGGCCATCAATGATATTGATCCTATGAATATTCAGATTTTATTGAGACAGAATTTGACTCATATATAGAAAATTTTGAAAACAATTCAAATATTCGTTTATTAGATTCTGATAATCGACTAACATTACCATGTAATATATTTATTCGAATGATGGTAACATCCACTGATGTAATTCATTCATGAACATTACCTTCAACTGGTATTAAAATTGATGGAACCCCAGGACGACTAAACCAATCAAGAATAATAATTAATCGAAGAGGATTAGTATATGGACAATGTTCAGAAATCTGTGGTATAAATCACAGATTTATACCAATCGTTATTGAAAGAGTTCCTATTAATAAATTCATTAAATGAATAATAAAATCATNAGATGACTGAAAGNNagcagcttgccacaaaagcggctcgtaagagcgcccctgcaactggtggagtgaagaagcctcaccgctaccgtcctggaacagttgccctgagagaaatcaggcgttaccagaagagcaccgagctgctgattcgaaagttgccgttccagcgccttgtgcgtgagattgcccaggacttcaagacggacctccgcttccagagctctgcagtaatggcgctgcaggaggcaagcgaggcctacctggtgggtctttttgaggacaccaacctgtgtgccattcacgccaagagggtcaccatcatgccc
>16-062_Phyllium_bonifacioi
gatttattttaatggccgcggtatattgaccgtgcaaaggtagcataataattagcttattgattgtgagcttgaatgaatggttggacgaaatattgactgtctcgtatttatt-attagaatttaatttctgagttaaaaagcttagatttttttaagggacgagaagaccctatagatctttattttctttatttg---tttttttttg-------ta-tctatttaaaatgttgaatttttagttggggtgattttgagatataattaactctttat-tttttttttcatttatttatgtttatttgaccttttattattgtttataanattaanataccttagggataacagcgtaattctttttaanagttcttattgacnaa-------------------------------------------------------------------------------------------------NNNNNNNNNNNNNNNNNNNNNNNNNNNNNNNNNNNNNNNNNNNNNNNNNNNNNNNNNNNNNNNNNNNNNNNNNNNNNNNNNNNNNNNNNNNNNNNNNNNNNNNNNNNNNNNNNNNNNNNNNNNNNNNNNNNNNNNNNNNNNNNNNNNNNNNNNNNNNNNNNNNNNNNNNNNNNNNNNNNNNNNNNNNNNNNNNNNNNNNNNNNNNNNNNNNNNNNNNNNNNNNNNNNNNNNNNNNNNNNNNNNNNNNNNNNNNNNNNNNNNNNNNNNNNNNNNNNNNNNNNNNNNNNNNNNNNNNNNNNNNNNNNNNNNNNNNNNNNNNNNNNNNNNNNNNNNNNNNNNNNNNNNNNNNNNNNNNNNNNNNNNNNNNNNNNNNNNNNNNNNNNNNNNNNNNNNNNNNNNNNNNNNNNNNNNNNNNNNNNNNNNNNNNNNNNNNNNNNNNNNNNNNNNNNNNNNNNNNNNNNNNNNNNNNNNNNNNNNNNNNNNNNNNNNNNNNNNNNNNNNNNNNNNNNNNNNNNNNNNNNNNNNNNNNNNNNNNNNNNNNNNNNNNNNNNNNNNNNNNNNNNNNNNNNNNNNNNNNNNNNNNNNNNNNNNNNNNNNNNNNNNNNNNNNNNNNNNNNNNNNNNNNNNNNNNNNNNNNNNNNNNNNNNNNNNNNNNNNNNNNNNNNNNNNNNNNNNNNNNNNNNNNNNNNNNNNNNNNNNNNNNNNNNNNNNNNNNNNNNNNNNNNNNNNNNNNNNNNNNNNNNNNNNNNNNNNNNNNNNNNNNNNNNNNNNNNNNNNNNNNNNNNNNNNNNNNNNNNNNNNNNNNNNNNNNNNNNNNNNNNNNNNNNNNNNNNNNNNNNNNNNNNNNNNNNNNNNNNNNNNNNNNNNNNNNNNNNNNNNNNNNNNNNNNNNNNNNNNNNNNNNNNNNNNNNNNNNNNNNNNNNNNNNNNNNNNNNNNNNNNNNNNNNNNNNNNNNNNNNNNNNNNNNNNNNNNNNNNNNNNNNNNNNNNNNNNNNNNNNNNNNNNNNNNNNNNNNNNNNNNNNNNNNNNNNNNNNNNNNNNNNNNNNNNNNNNNNNNNNNNNNNNNNNNNNNNNNNNNNNNNNNNNNNNNNNNNNNNNNNNNNNNNNNNNNNNNNNNNNNNNNNNNNNNNNNNNNNNNNNNNNNNNNNNNNNNNNNNNNNNNNNNNNNNNNNNNNNNNNNNNNNNNNNNNNNNNNNNNNNNNNNNNNNNNNNNNNNNNNNNNNNNNNNNNNNNNNNNNNNNNNNNNNNNNNNNNNNNNNNNNNNNNNNNNNNNNNNNNNNNNNNNNNNNNNNNNNNNNNNNNNNNNNNNNNNNNNNNNNNNNNNNNNNNNNNNNNNNNNNNNNNNNNNNNNNNNNNNNNNNNNNNNNNNNNNNNNNNNNNNNNNNNNNNNNNNNNNNNNNNNNNNNNNNNNNNNNNNNNNNNNNNNNNNNNNNNNNNNNNNNNNNNNNNNNNNNNNNNNNNNNNNNNNNNNNNNNNNNNNNNNNNNNNNNNNNNNNNNNNNNNNNNNNNNNNNNNNNNNNNNNNNNNNNNNNNNNNNNNNNNNNNNNNNNNNNNNNNNNNNNNNNNNNNNNNNNNNNNNNNNNNNNNNNNNNNNNNNNNNNNNNNNNNNNNNNNNNNNNNNNNNNNNNNNNNNNNNNNNNNNNNNNNNNNNNNNNNNNNNNNNNNNNNNNNNNNNNNNNNNNNNNNNNNNNNNNNNNNNNNNNNNNNNNNNNNNNNNNNNNNNNNNNNNNNNNNNNNNNNNNNNNNNNNNNNNNNNNNNNNNNNNNNNNNNNNNNNNNNNNNNNNN------------------------------atcctaccgttt-gcatactaggtcagccccgctgcggatggtgccggtcgcccgctgcgattcatttcgtttgcggtgtcgtttctggtgtccacccggcggtg-gttgaccaccgtcgcggagggtcgcacttctcccctagtagaaacgtcgcgacccgttgggtgccggccaaaggcctgggaaggaggcccgcgcgtcccgtggtgatcgccacgggcgtgcggactcccggtgacccggccggctgcccgacggtatgaccagaggagccgatccgctgagtgtgaaacactgtggtttgtgaagcgtgcggcccggtgccgatacgtgcggggattgaggtgtaaaccgggggttcccgtgcncagcacggtcccggccccgctgcgttgtc-------------------------------------------------------------------NNNTCACACATCGTTTCCCATGAAAGAGGGAAAAAAGAAGTTTTTGGTAATCTAGGAATAATTTTTGCTATAGCCGCAATTGGTTTATTAGGGTTTGTAGTATGGGCACATCATATATTTACAGTTGGAATAGATGTAGATACACGAGCTTACTTCACTTCAGCAACTATAATTATTGCTGTACCTACAGGTATTAAAGTATTCAGATGATTAACAACTATATATGGATCAAAAATAACATTCAGACCAACCTGCCTGTGGGCTCTAGGGTTTGTATTCTTATTTACATTAGGGGGATTAACAGGTATTGTACTATCAAACTCTTCAATTGACATTACCCTGCATGATACATATTATGTAGTTGCTCATTTTCATTATGTACTATCTATAGGTGCAGTATTTGCAATTATAGCAAGATTTATTCAATGATATCCATTATTCACAGGGCTATCAATAAATCCAAAATGACTAAAAATTCAATTTTATACCATATTCATAGGAGTAAATATAACATTCTTCCCACAACACTTTCTTGGGTTATCAGGAATACCACGACGATATTCAGATTATCCCGATATATACACAACATGAAACATTATTTCATCAATAGGGGCACTAATTTCAACATTAAGAATAATAATATTTATTATAATTATTTGAGAAAGTATATCTTCAATACGAAAGACAATTTTCGGATCACACATAATAAGATCACTAGAATGAATCCAAAATATACCACCCAATGAACATTCTTACAATGAATTACCCTTACTAATTAAATTCTAATATGGCAGATTTATTAGAAATAACAACATGACCTAACTTGTATTTCCAAGATAGAATATCACCTTTAATAGAAAACTTAATATTATTCCATGATCATATCATAATAATTTTAATAATAATTGTAGTGATAGTAAGATATGTAATAATTAATATTATAACAAGAAATAAATTAAACCGAAATATATTAGAAGGACAAACAATTGAGTTAATTTGAACAGTAACTCCCACTATAACATTATTTTTCATTGCAGCACCCTCACTACGGCTCCTATACTTAATAGACGAAATTAATAAACCAACAATAACAATAAAAGCAGTAGGGCACCAATGATATTGATCATATGAATATTCAGACTTTGTTGAAACTGAATTTGACTCATATATAGAAAATTATGAAAGAAACAAAAGATTACGACTATTAGACTCTGATAATCGACTAACATTACCATCTAATACCTTTATTCGAATAATAGTAACGTCCACCGATGTTATCCATTCTTGAACATTACCCTCCTGCGGGGTTAAAATTGATGGAACTCCTGGCCGATTAAATCAATCAAGAATAATAATTAATCGAATAGGATTAATATATGGTCAATGCTCAGAAATCTGTGGAACAAATCATAGATTTATACCTATTGTTATCGAAAGAATTCCTATTAATACATTCATTAAATGAATAATAAAATCATCAGATGACTGAAAGCANNNNNNNNNNNNNNNNNNNNNNNNNNNNNNNNNNNNNNNNNNNNNNNNNNNNNNNNNNNNNNNNNNNNNNNNNNNNNNNNNNNNNNNNNNNNNNNNNNNNNNNNNNNNNNNNNNNNNNNNNNNNNNNNNNNNNNNNNNNNNNNNNNNNNNNNNNNNNNNNNNNNNNNNNNNNNNNNNNNNNNNNNNNNNNNNNNNNNNNNNNNNNNNNNNNNNNNNNNNNNNNNNNNNNNNNNNNNNNNNNNNNNNNNNNNNNNNNNNNNNNNNNNNNNNNNNNNNNNNNNNNNNNNNNNNNNNNNNNNNNNNNNNNNNNN
>SB0033_Phyllium_sp._6
-------------ggccgcggtattttgaccgtgcaaaggtagcataatcattagcttattaattgtaagattgtatgaatggttggacgaaatattatctgtctcgtatttattaattagaatttaatttttgggttaaaaagcctaaatttttttaaaggacgagaagaccctatagatctttattttcattatttt---atatattttg-------ta-ttatttatttttattgaatttttaattggggtgattttgagatataatcaactctttat-tttttttttcattaatttatgtttatttgaccttttaatattgtttataanataaagataccttagggataacagcgtaattccttttaagagttcatattgacnaaggagattgcgacctcgatgttgaattaagataaatattaggtgaagaagcttaattattaggtctgttcgacctttaaaatcttacatgatctgagttcattaaatcagttatggttccttagatcgtaccacatgacttggataactgtggtaattctagagctaatacatgcaaacagagtcccgaccagaaatggaagggatgcttttattagatcaaaaccaatcggccggctcgcccggtccgtttgctttggtgactctggataactttgagctgatcgcacggtcctcgtaccggcgacgcatctttcaaatgtctgccttatcaactgtcgatggtaggttctgcgcctaccatggttgtaacgggtaacggggaatcagggttcgattccggagagggagcctgagaaacggctaccacatccaaggaaggcagcaggcgcgcaaattacccactcccggcacggggaggtagtgacgaaaaataacgatacgggactcatccgaggccccgtaatcggaatgagcacactttaaacgctttaacgagtatccattggagggcaagtctggtgccagcagccgcggtaattccagctccaatagcgtatattaaagttgttgcggttaaaaagctcgtagttggacttgtgtcccacgctgtcggttcaccgttcgtcggtgtttaactggcatgcccgtgtggacgtcctgccggtggatgcggtcggccgtgggcctctggtctgcgcgtcggcggtccgatggaatcctaccgcggtgctcttcaccgagtgtcgaggtgggccggcacgtttactttgaacaaattagagtgctcaaagcaggcagtggttcgcctgaatattgtgtgcatggaataatggaataggacctcggttctattttgttggttttcggaacttgaggtaatgattaatagggacagacgggggcattcgtattgcgacgttagaggtgaaattcttggatcgtcgcaagacgaacctaagcgaaagcatttgccatgagtgttttcattaatcaagaacgaaagttagaggttcgaaggcgatcagataccgccctagttctaaccataaacgatgccagctagcgatccgccgaagttcctccgatgactcggcgggcagcttccgggaaaccaaagcttttgggttccgggggaagtatggttgcaaagctgaaacttaaaggaattgacggaagggcaccaccaggagtggagcctgcggcttaatttgactcaacacgggaaacctcaccaggcccggacaccggaaggattgacagattgagagctctttcttgattcggtgggtggtggtgcatggccgttcttagttggtggagcgatttgtctggttaattccgataacgaacgagactctggcctgctaactagtcgcttccggtatcccttcgtgctaccggcgacaaatgatcttcttagagggacaggcggcttctagccgcacgagattgagcaataacaggtctgtgatgcccttagatgttctgggccgcacgcgcgctacactgaaggaatcagcgtgtcctcctagcccgaaagggccgggtaacccgttgaacctccttcgtgctagggattggggcttgcaattgttccccatgaacgaggaattcccagtaagcgcgagtcataagctcgcgttgattacgtccctgccctttgtacacaccgcccgtcgctactaccgattgaatgatttagtgaggtcttcggaccggtgcgcgacggctcctcgcgagccgttgatgttgctggaaagatgaccaaacttgatcatttagaggaagtaaaagtcgtaacaaggtttccgtaggtgaacct---cctgaattcgaaaggggttggattcagatcttaccgata-gcatactagg-cagccccaccgcggatggtgccggtcgcccgcggcgattaatttcgtttgcggtgtcgtttctggcgtccactcggtggttagctgaccaaaatctcggagggtcgcacttctcccctagtagaaacgtcgcgacccgttgggtgccggccgaaggcctgggaaggaagcccgcgcgtcctgtggtggttgccacaggcgtgcggactcccggtgacccggccggctgcccgacggtatgaccagaggagccgatccgctgaatgggaaacactgtggtttgtgaagcgtgcggcctggcgccgatacgtgcggggattgaggtgtaaaccgggggttcccgtgcgaagcacggtcccggccccgctgcgttgtcggttgccggtgtcctcgcactggatcgatactcccgtctgcgacgcccatcttcggatggtctcccgNNNNNNNNNNNNNNNNNNNNNNNNNNNNNNNNNNNNNNNNNNNNNNNNNNNNNNNNNNNNNNNNNNNNNNNNNNNNNNNNNNNNNNNNNNNNNNNNNNNNNNNNNNNNNNNNNNNNNNNNNNNNNNNNNNNNNNNNNNNNNNNNNNNNNNNNNNNNNNNNNNNNNNNNNNNNNNNNNNNNNNNNNNNNNNNNNNNNNNNNNNNNNNNNNNNNNNNNNNNNNNNNNNNNNNNNNNNNNNNNNNNNNNNNNNNNNNNNNNNNNNNNNNNNNNNNNNNNNNNNNNNNNNNNNNNNNNNNNNNNNNNNNNNNNNNNNNNNNNNNNNNNNNNNNNNNNNNNNNNNNNNNNNNNNNNNNNNNNNNNNNNNNNNNNNNNNNNNNNNNNNNNNNNNNNNNNNNNNNNNNNNNNNNNNNNNNNNNNNNNNNNNNNNNNNNNNNNNNNNNNNNNNNNNNNNNNNNNNNNNNNNNNNNNNNNNNNNNNNNNNNNNNNNNNNNNNNNNNNNNNNNNNNNNNNNNNNNNNNNNNNNNNNNNNNNNNNNNNNNNNNNNNNNNNNNNNNNNNNNNNNNNNNNNNNNNNNNNNNNNNNNNNNNNNNNNNNNNNNNNNNNNNNNNNNNNNNNNNNNNNNNNNNNNNNNNNNNNNNNNNNNNNNNNNNNNNNNNNNNNNNNNNNNNNNNNNNNNNNNNNNNNNNNNNNNNNNNNNNNNNNNNNNNNNNNNNNNNNNNNNNNNNNNNNNNNNNNNNNNNNNNNNNNNNNNNNNNNNNNNNNNNNNNNNNNNNNNNNNNNNNNNNNNNNNNNNNNNNNNNNNNNNNNNNNNNNNNNNNNNNNNNNNNNNNNNNNNNNNNNNNNNNNNNNNNNNNNNNNNNNNNNNNNNNNNNNNNNNNNNNNNNNNNNNNNNNNNNNNNNNNNNNNNNNNNNNNNNNNNNNNNNNNNNNNNNNNNNNNNNNNNNNNNNNNNNNNNNNNNNNNNNNNNNNNNNNNNNNNNNNNNNNNNNNNNNNNNNNNNNNNNNNNNNNNNNNNNNNNNNNNNNNNNNNNNNNNNNNNNNNNNNNNNNNNNNNNNNNNNNNNNNNNNNNNNNNNNNNNNNNNNNNNNNNNNNNNNNAAAGCAGTTGGACATCAATGATATTGATCATATGAATATTCAGATTTCATAGAAAAAGAATTAGATATATATATAGAAAATTTTGAAAAAAATACAAATTTACGTTTACTAGATTCTGATAATCGATTAACATTACCATTCAATATATTTATTCGAATAATAGTTACATCCACCGACGTAATTCATTCATGAACTCTACCATCTACAGGAATTAAAATTGATGGAACACCTGGACGACTAAACCAATCAAGAATAATACTGAATCGAACAGGATTAGTTTATGGTCAATGTTCAGAAATTTGTGGTATAAACCATAGATTTATACCAATTGTCATTGAAAGAGTACCCATTAACATTTTNNNNNNNNNNNNNNNNNNNNNNNNNNNNNNNNNNNNNNN--------gccacaaaagcggctcgtaagagcgcccctgcaactggtggagtgaagaagcctcaccgctaccgtcctggaacagttgccctgagagaaatcaggcgttaccagaagagcaccgagctgctgattcgaaagttgccgttccagcgccttgtgcgtgagattgcccaggacttcaagacggacctccgcttccagagctctgcagtaatggcactgcaggaggcgagcgaggcctacctggtgggtctttttgaggacaccaacctgtgtgccattcacgccaagagggtcaccatcatgccc
>17-260_Phyllium_cf._telnovi
tgatttatttaatggccgcggtattttgaccgtgcaaaggtagcataatcattagcttattaattgtaagattgtatgaatggttggacgagatattagctgtctcatatttatt-tttaaaatttaattttttagttaaaaagcttaaatttttttaaaggacgagaagaccctatagatctttattttcattatttt--attaatttttg-------ta---ttttttatttattgattttttgattggggtgatttgaagatatatttaactctttatgtttttttttcatttatttatgtttaattgatcttttattattgtttataagaacaagataccttagggataacagcgtaattctccttgagagttcatattgacgggagagattgcgacctcgatgttgaattaagattaatattgggtgtagaagtttaataattaggtctgttcgacctttaaaatcttacatgatctgagt-------------------------------------------------------------------------------------------------------------------------------------------------------------------------------------ctgatcgcacggtcctcgtaccggcgacgcatctttcaaatgtctgccttatcaactgtcgatggtaggttctgcgcctaccatggttgtaacgggtaacggggaatcagggttcgattccggagagggagcctgagaaacggctaccacatccaaggaaggcagcaggcgcgcaaattacccactcccggcacggggaggtagtgacgaaaaataacgatacgggactcatccgaggccccgtaatcggaatgagcacactttaaacgctttaacgagtatccattggagggcaagtctggtgccagcagccgcggtaattccagctccaatagcgtatattaaagttgttgcggttaaaaagctcgtagttggacttgtgtcccacgctgtcggttcaccgttcgtcggtgtttaactggcatgcccgtgtggacgtcctgccggtggatgcggtcggccgtgggcctctggtctgcgcgtcggcggtccgatggaatcctaccgcggtgctcttcaccgagtgtcgaggtgggccggcacgtttactttgaacaaattagagtgctcaaagcaggcagtggttcgcctgaatattgtgtgcatggaataatggaataggacctcggttctattttgttggttttcggaacttgaggtaatgattaatagggacagacgggggcattcgtattgcgacgttagaggtgaaattcttggatcgtcgcaagacgaacctaagcgaaagcatttgccatgagtgttttcattaatcaagaacgaaagttagaggttcgaaggcgatcagataccgccctagttctaaccataaacgatgccagctagcgatccgccgaagttcctccgatgactcggcgggcagcttccgggaaaccaaagcttttgggttccgggggaagtatggttgcaaagctgaaacttaaaggaattgacggaagggcaccaccaggagtggagcctgcggcttaatttgactcaacacgggaaacctcaccaggcccggacaccggaaggattgacagattgagagctctttcttgattcggtgggtggtggtgcatggccgttcttagttggtggagcgatttgtctggttaattccgataacgaacgagactctggcctgctaactagtcgcttccggtatcccttcgtgctaccggcgacaaatgatcttcttagagggacaggcggcttctagccgcacgagattgagcaataacaggtctgtgatgcccttagatgttctgggccgcacgcgcgctacactgaaggaatcagcgtgtcctcctagcccgaaagggccgggtaacccgttgaacctccttcgtgctagggattggggcttgcaattgttccccatgaacgaggaattcccagtaagcgcgagtcataagctcgcgttgattacgtccctgccctttgtacacaccgcccgtcgctactaccgattgaatgatttagtgaggtcttcggaccggtgcgcgacggctcctcgcgagccgttgatgttgctggaaagatgaccaaacttgatcatttagaggaagtaaaagtcgtaacaaggtttccgtaggtgaacctaatcctgaattcgaaaggggttggattcagatcctaccgttc-gcatactagg-cagccccgctgcggatggtgccggtcgcccgcggcgattaatttcgcttgcggtgtcgtttctggcgtccactcggtggtg-gctgaccaacttcacggaggttcgcacttctcccctagtagaaacgtcgcgacccgttgggtgccggccgaaggcctgggaaggaagcccgcgcgtcctgtggtggttgccacaggcgtgcggactcccggtgacccggccggctgcccgacggtatgaccagaggagccgatccgctgaatgggaaacactgtggtttgtgaagcgtgcggcctggcgccgatacgtgcggggattgaggtgtaaaccgggggtgcccgtgcgaagcacggtcccggccctgctgcgtcgtcggttgcgggtgtcctcgcactggatcgatactcccgtctgcgacgcccatcttcggatggtctcccgNNNNNNNNNNNNNNNNNNNNNNNNAGAGGAAAAAAAGAAGTTTTTGGTAACTTAGGAATAATTTTTGCCATAGCAGCAATTGGTTTACTAGGATTTATAGTATGAGCACATCANATATTTACAGTTGGAATAGATGTTGATACACGAGCCTATTTCACTTCAGCAACAATAATTATTGCAGTACCTACCGGTATTAAAGTATTTAGATGATTAACAACCATATACGGATCTAAAATAACTTTTAGATCTTCATGTTTATGGGCCTTAGGATTTGTATTCCTATTTACATTAGGGGGATTAACAGGAATTGTATTATCTAATTCATCAATTGACATTACCCTTCATGACACATACTACGTAGTAGCACATTTTCATTATGTACTATCTATAGGAGCAGTATTTGCAATTATAGCTGGATTCATTCAATGATACCCTCTATTCACAGGGTTATCAATAAAACCAAAATGATTAAAAATTCAATTCTTCACTATATTCATAGGTGTCAACCTAACATTTTTCCCTCAACACTTCCTTGGGTTGGCTGGAATACCTCGACGATATTCTGATTATCCAGATATTTTTACATCATGAAATATTATCTCGTCCATAGGAGCATTAATCTCAACATTAAGAATAATAATATTCATTATAATTATTTGAGAAAGATTATCTGCAAAGCGAATCACTATATTTAGATCGCAAATAAACAGATCATTAGAATGAACTCAAGATATGCCCCCTAATGAACATACCTATAAAGAATTACCAATATTAATTATATTCTAATATGGCAGATTTTTTAGAAATAAAAACTTGAACAAAAATAACTTTACAGGATAGAATTTCACCTTTAATGGAACAATTAATATTTTTCCATGATCATATTATAATAATCCTAATAATTATTATAACATTAGTAAGATATATAATGATTAACATCATAATAAGAAATAAATTAAATCTAAACATTCTAGAAGGACAAATAATTGAATTAATTTGAACAGTTACACCAGCTATAACATTATTCTTCATTGCAGCGCCCTCTCTACGATTACTATATCTAATAGATGAAATTAATAAACCAATAATAACTACAAAAGCTGTAGGGCATCAATGATACTGATCATATGAATATTCAGATTTTATAGAAACAGAATTTGATTCATATATAGAAAACTACCAAAAAAATACCAATCTACGATTATTAGACTCTGATAATCGACTAACACTACCGTCAAACATATTCATCCGAATAATAGTGACATCAACAGATGTTATTCACTCATGGACATTACCTTCCACTGGTATTAAAATTGATGGGACACCAGGACGATTAAATCAATCAAGAATAATATTCAATCGAAGAGGATTAATTTATGGACAATGCTCTGAAATCTGTGGAACAAATCACAGATTTATACCTATTGTTGTTGAAAGAATTCCTTTTAATTCATTCATCAAATGAATAACAAAATCATCAGATGACTGAAAGCAagcagcttgccacaaaagcggctcgtaagagcgcccctgcaaccggtggagtgaagaagcctcaccgctaccgtcctggaacagttgccctgagagaaatcaggcgttaccagaagagcaccgagctgctgattcgaaagctgccgttccagcgccttgtgcgtgagattgcccaggacttcaagacggacctccgcttccagagctctgcagtaatggcacttcaggaggcgagcgaggcctacctggtgggtctttttgaggacaccaacctgtgtgccattcacgccaagagggtcaccatcatgcc-
>SLT032_Phyllium_mamasaense
NNNNNNNNNNNNNNNNNNNNNNNNNNNNNNNNNNNNNNNNNNNNNNNNNNNNNNNNNNNNNNNNNNNNNNNNNNNNNNNNNNNNNNNNNNNNNNNNNNNNNNNNNNNNNNNNNNNNNNNNNNNNNNNNNNNNNNNNNNNNNNNNNNNNNNNNNNNNNNNNNNNNNNNNNNNNNNNNNNNNNNNNNNNNNNNNNNNNNNNNNNNNNNNNNNNNNNNNNNNNNNNNNNNNNNNNNNNNNNNNNNNNNNNNNNNNNNNNNNNNNNNNNNNNNNNNNNNNNNNNNNNNNNNNNNNNNNNNNNNNNNNNNNNNNNNNNNNNNNNNNNNNNNNNNNNNNNNNNNNNNNNNNNNNNNNNNNNNNNNNNNNNNNNNNNNNNNNNNNNNNNNNNNNNNNNNNNNNNNNNNNNNNNNNNNNNNNNNNNNNNNNNNNNNNNNNNNNNNNNNNNNNNNNNNNNNNNNNNNNNNNNNNNNNNNNNNNNNNNNNNNNNNNNNNNNNNNNNNNNNNNNNNNNNNNNNNNNNNNNNNNNNNNNNNNNNNNNNNNNNNNNNNNNNNNNNNNNNNNNNNNNNNNNNNNNNNNNNNNNNNNNNNNNNNNNNNNNNNNNNNNNNNNNNNNNNNNNNNNNNNNNNNNNNNNNNNNNNNNNNNNNNNNNNNNNNNNNNNNNNNNNNNNNNNNNNNNNNNNNNNNNNNNNNNNNNNNNNNNNNNNNNNNNNNNNNNNNNNNNNNNNNNNNNNNNNNNNNNNNNNNNNNNNNNNNNNNNNNNNNNNNNNNNNNNNNNNNNNNNNNNNNNNNNNNNNNNNNNNNNNNNNNNNNNNNNNNNNNNNNNNNNNNNNNNNNNNNNNNNNNNNNNNNNNNNNNNNNNNNNNNNNNNNNNNNNNNNNNNNNNNNNNNNNNNNNNNNNNNNNNNNNNNNNNNNNNNNNNNNNNNNNNNNNNNNNNNNNNNNNNNNNNNNNNNNNNNNNNNNNNNNNNNNNNNNNNNNNNNNNNNNNNNNNNNNNNNNNNNNNNNNNNNNNNNNNNNNNNNNNNNNNNNNNNNNNNNNNNNNNNNNNNNNNNNNNNNNNNNNNNNNNNNNNNNNNNNNNNNNNNNNNNNNNNNNNNNNNNNNNNNNNNNNNNNNNNNNNNNNNNNNNNNNNNNNNNNNNNNNNNNNNNNNNNNNNNNNNNNNNNNNNNNNNNNNNNNNNNNNNNNNNNNNNNNNNNNNNNNNNNNNNNNNNNNNNNNNNNNNNNNNNNNNNNNNNNNNNNNNNNNNNNNNNNNNNNNNNNNNNNNNNNNNNNNNNNNNNNNNNNNNNNNNNNNNNNNNNNNNNNNNNNNNNNNNNNNNNNNNNNNNNNNNNNNNNNNNNNNNNNNNNNNNNNNNNNNNNNNNNNNNNNNNNNNNNNNNNNNNNNNNNNNNNNNNNNNNNNNNNNNNNNNNNNNNNNNNNNNNNNNNNNNNNNNNNNNNNNNNNNNNNNNNNNNNNNNNNNNNNNNNNNNNNNNNNNNNNNNNNNNNNNNNNNNNNNNNNNNNNNNNNNNNNNNNNNNNNNNNNNNNNNNNNNNNNNNNNNNNNNNNNNNNNNNNNNNNNNNNNNNNNNNNNNNNNNNNNNNNNNNNNNNNNNNNNNNNNNNNNNNNNNNNNNNNNNNNNNNNNNNNNNNNNNNNNNNNNNNNNNNNNNNNNNNNNNNNNNNNNNNNNNNNNNNNNNNNNNNNNNNNNNNNNNNNNNNNNNNNNNNNNNNNNNNNNNNNNNNNNNNNNNNNNNNNNNNNNNNNNNNNNNNNNNNNNNNNNNNNNNNNNNNNNNNNNNNNNNNNNNNNNNNNNNNNNNNNNNNNNNNNNNNNNNNNNNNNNNNNNNNNNNNNNNNNNNNNNNNNNNNNNNNNNNNNNNNNNNNNNNNNNNNNNNNNNNNNNNNNNNNNNNNNNNNNNNNNNNNNNNNNNNNNNNNNNNNNNNNNNNNNNNNNNNNNNNNNNNNNNNNNNNNNNNNNNNNNNNNNNNNNNNNNNNNNNNNNNNNNNNNNNNNNNNNNNNNNNNNNNNNNNNNNNNNNNNNNNNNNNNNNNNNNNNNNNNNNNNNNNNNNNNNNNNNNNNNNNNNNNNNNNNNNNNNNNNNNNNNNNNNNNNNNNNNNNNNNNNNNNNNNNNNNNNNNNNNNNNNNNNNNNNNNNNNNNNNNNNNNNNNNNNNNNNNNNNNNNNNNNNNNNNNNNNNNNNNNNNNNNNNNNNNNNNNNNNNNNNNNNNNNNNNNNNNNNNNNNNNNNNNNNNNNNNNNNNNNNNNNNNNNNNNNNNNNNNNNNNNNNNNNNNNNNNNNNNNNNNNNNNNNNNNNNNNNNNNNNNNNNNNNNNNNNNNNNNNNNNNNNNNNNNNNNNNNNNNNNNNNNNNNNNNNNNNNNNNNNNNNNNNNNNNNNNNNNNNNNNNNNNNNNNNNNNNNNNNNNNNNNNNNNNNNNNNNNNNNNNNNNNNNNNNNNNNNNNNNNNNNNNNNNNNNNNNNNNNNNNNNNNNNNNNNNNNNNNNNNNNNNNNNNNNNNNNNNNNNNNNNNNNNNNNNNNNNNNNNNNNNNNNNNNNNNNNNNNNNNNNNNNNNNNNNNNNNNNNNNNNNNNNNNNNNNNNNNNNNNNNNNNNNNNNNNNNNNNNNNNNNNNNNNNNNNNNNNNNNNNNNNNNNNNNNNNNNNNNNNNNNNNNNNNNNNNNNNNNNNNNNNNNNNNNNNNNNNNNNNNNNNNNNNNNNNNNNNNNNNNNNNNNNNNNNNNNNNNNNNNNNNNNNNNNNNNNNNNNNNNNNNNNNNNNNNNNNNNNNNNNNNNNNNNNNNATTTCACATATCATCTCCCATGAAAGAGGAAAAAAAGAAGTATTTGGTAACTTAGGTATAATTTTTGCAATAGCAGCAATTGGGTTATTAGGTTTTGTAGTATGAGCACATCATATATTTACAGTTGGTATGGATGTAGATACACGAGCTTACTTCACTTCAGCAACTATAATTATTGCAGTACCTACAGGAATTAAAGTATTTAGATGATTAACAACTATATATGGATCAAAATTAACCTTTAGACCAAGATGTTTATGAACTATAGGATTTGTATTCTTATTTACGCTGGGGGGTTTAACAGGAATCGTTTTATCAAATTCATCAATTGATATTACTCTTCATGATACTTATTATGTAGTAGCTCACTTCCATTACGTTCTATCTATAGGAGCAGTATTTGCAATTAAAGCGGGATTTATTCAATGATACCCATTATTTACAGGAATATCAATAAACCCTAAATGACTAAAAATTCAATTCTTCACAATATTTATTGGAGTAAACATAACCTTCTTCCCTCAACATTTCCTTGGGTTAGCTGGAATACCACGACGATATTCAGATTATCCTGATATATTCACATCATGAAATATTGTTTCATCAATAGGAGCATTAATTTCAACAATAAGAATAATAATATTCATTATAATTATTTGAGAAAGATTATCAACAAAACGAAAAACCCTTTTTAGATCCCATATAATTAGATCATTAGAATGATCACATAATATGCCCCCTAATGAACACACTTATACAGAATTACCTATTATAATTAAATTCTAATATGGCAGATNNNNNNNNNNNNNNNNNNNNNNNNNNNNNNNNNNNNNNNNNNNNNNNNNNNNNNNNNNNNNNNNNNNNNNNNNNNNNNNNNNNNNNNNNNNNNNNNNNNNNNNNNNNNNNNNNNNNNNNNNNNNNNNNNNNNNNNNNNNNNNNNNNNNNNNNNNNNNNNNNNNNNNNNNNNNNNNNNNNNNNNNNNNNNNNNNNNNNNNNNNNNNNNNNNNNNNNNNNNNNNNNNNNNNNNNNNNNNNNNNNNNNNNNNNNNNNNNNNNNNNNNNNNNNNNNNNNNNNNNNNNNNNNNNNNNNNNNNNNNNNNNNNNNNNNNNNNNNNNNNNNNNNNNNNNNNNNNNNNNNNNNNNNNNNNNNNNNNNNNNNNNNNNNNNNNNNNNNNNNNNNNNNNNNNNNNNNNNNNNNNNNNNNNNNNNNNNNNNNNNNNNNNNNNNNNNNNNNNNNNNNNNNNNNNNNNNNNNNNNNNNNNNNNNNNNNNNNNNNNNNNNNNNNNNNNNNNNNNNNNNNNNNNNNNNNNNNNNNNNNNNNNNNNNNNNNNNNNNNNNNNNNNNNNNNNNNNNNNNNNNNNNNNNNNNNNNNNNNNNNNNNNNNNNNNNNNNNNNNNNNNNNNNNNNNNNNNNNNNNNNNNNNNNNNNNNNNNNNNNNNNNNNNNNNNNNNNNNNNNNNNNNNNNNNNNNNNNNNNNNNNNNNNNNNNNNNNNNNNNNNNNNNNNNNNNNNNNNNNNNNNNNNNNNNNNNNNNNNNNNNNNNNNNNNNNNNNNNNNNNNNNNNNNNNNNNNNNNNNNNNNNNNNNNNNNNNNNNNNNNNNNNNNNNNNNNNNNNNNNNNNNNNNNNNNNNNNNNNNNNNNNNNNNNNNNNNNNNNNNNNNNNNNNNNNNNNNNNNNNNNNNNNNNNNNNNNNNNNNNNNNNNNNNNNNNNNNNNNNNNNNNNNNNNNNNNNNNNNNNNNNNNNNNNNNNNNNNNNNNNNNNNNNNNNNNNNNNNNNNNNNNNNNNNNNNNNNNNNNNNNNNNNNNN
>SB0690_Phyllium_mimeticum
NNNNNNNNNNNNNNNNNNNNNNNNNNNNNNNNNNNNNNNNNNNNNNNNNNNNNNNNNNNNNNNNNNNNNNNNNNNNNNNNNNNNNNNNNNNNNNNNNNNNNNNNNNNNNNNNNNNNNNNNNNNNNNNNNNNNNNNNNNNNNNNNNNNNNNNNNNNNNNNNNNNNNNNNNNNNNNNNNNNNNNNNNNNNNNNNNNNNNNNNNNNNNNNNNNNNNNNNNNNNNNNNNNNNNNNNNNNNNNNNNNNNNNNNNNNNNNNNNNNNNNNNNNNNNNNNNNNNNNNNNNNNNNNNNNNNNNNNNNNNNNNNNNNNNNNNNNNNNNNNNNNNNNNNNNNNNNNNNNNNNNNNNNNNNNNNNNNNNNNNNNNNNNNNNNNNNNNNNNNNNNNNNNNNNNNNNNNNNNNNNNNNNNNNNNNNNNNNNNNNNNNNNNNNNNNNNNNNNNNNNNNNNNNNNNNNNNNNNNNNNNNNNNNNNNNNNNNNNNNNNNNNNNNNNNNNNNNNNNNNNNNNNNNNNNNNNNNNNNNNNNNNNNNNNNNNNNNNNNNNNNNNNNNNNNNNNNNNNNNNNNNNNNNNNNNNNNNNNNNNNNNNNNNNNNNNNNNNNNNNNNNNNNNNNNNNNNNNNNNNNNNNNNNNNNNNNNNNNNNNNNNNNNNNNNNNNNNNNNNNNNNNNNNNNNNNNNNNNNNNNNNNNNNNNNNNNNNNNNNNNNNNNNNNNNNNNNNNNNNNNNNNNNNNNNNNNNNNNNNNNNNNNNNNNNNNNNNNNNNNNNNNNNNNNNNNNNNNNNNNNNNNNNNNNNNNNNNNNNNNNNNNNNNNNNNNNNNNNNNNNNNNNNNNNNNNNNNNNNNNNNNNNNNNNNNNNNNNNNNNNNNNNNNNNNNNNNNNNNNNNNNNNNNNNNNNNNNNNNNNNNNNNNNNNNNNNNNNNNNNNNNNNNNNNNNNNNNNNNNNNNNNNNNNNNNNNNNNNNNNNNNNNNNNNNNNNNNNNNNNNNNNNNNNNNNNNNNNNNNNNNNNNNNNNNNNNNNNNNNNNNNNNNNNNNNNNNNNNNNNNNNNNNNNNNNNNNNNNNNNNNNNNNNNNNNNNNNNNNNNNNNNNNNNNNNNNNNNNNNNNNNNNNNNNNNNNNNNNNNNNNNNNNNNNNNNNNNNNNNNNNNNNNNNNNNNNNNNNNNNNNNNNNNNNNNNNNNNNNNNNNNNNNNNNNNNNNNNNNNNNNNNNNNNNNNNNNNNNNNNNNNNNNNNNNNNNNNNNNNNNNNNNNNNNNNNNNNNNNNNNNNNNNNNNNNNNNNNNNNNNNNNNNNNNNNNNNNNNNNNNNNNNNNNNNNNNNNNNNNNNNNNNNNNNNNNNNNNNNNNNNNNNNNNNNNNNNNNNNNNNNNNNNNNNNNNNNNNNNNNNNNNNNNNNNNNNNNNNNNNNNNNNNNNNNNNNNNNNNNNNNNNNNNNNNNNNNNNNNNNNNNNNNNNNNNNNNNNNNNNNNNNNNNNNNNNNNNNNNNNNNNNNNNNNNNNNNNNNNNNNNNNNNNNNNNNNNNNNNNNNNNNNNNNNNNNNNNNNNNNNNNNNNNNNNNNNNNNNNNNNNNNNNNNNNNNNNNNNNNNNNNNNNNNNNNNNNNNNNNNNNNNNNNNNNNNNNNNNNNNNNNNNNNNNNNNNNNNNNNNNNNNNNNNNNNNNNNNNNNNNNNNNNNNNNNNNNNNNNNNNNNNNNNNNNNNNNNNNNNNNNNNNNNNNNNNNNNNNNNNNNNNNNNNNNNNNNNNNNNNNNNNNNNNNNNNNNNNNNNNNNNNNNNNNNNNNNNNNNNNNNNNNNNNNNNNNNNNNNNNNNNNNNNNNNNNNNNNNNNNNNNNNNNNNNNNNNNNNNNNNNNNNNNNNNNNNNNNNNNNNNNNNNNNNNNNNNNNNNNNNNNNNNNNNNNNNNNNNNNNNNNNNNNNNNNNNNNNNNNNNNNNNNNNNNNNNNNNNNNNNNNNNNNNNNNNNNNNNNNNNNNNNNNNNNNNNNNNNNNNNNNNNNNNNNNNNNNNNNNNNNNNNNNNNNNNNNNNNNNNNNNNNNNNNNNNNNNNNNNNNNNNNNNNNNNNNNNNNNNNNNNNNNNNNNNNNNNNNNNNNNNNNNNNNNNNNNNNNNNNNNNNNNNNNNNNNNNNNNNNNNNNNNNNNNNNNNNNNNNNNNNNNNNNNNNNNNNNNNNNNNNNNNNNNNNNNNNNNNNNNNNNNNNNNNNNNNNNNNNNNNNNNNNNNNNNNNNNNNNNNNNNNNNNNNNNNNNNNNNNNNNNNNNNNNNNNNNNNNNNNNNNNNNNNNNNNNNNNNNNNNNNNNNNNNNNNNNNNNNNNNNNNNNNNNNNNNNNNNNNNNNNNNNNNNNNNNNNNNNNNNNNNNNNNNNNNNNNNNNNNNNNNNNNNNNNNNNNNNNNNNNNNNNNNNNNNNNNNNNNNNNNNNNNNNNNNNNNNNNNNNNNNNNNNNNNNNNNNNNNNNNNNNNNNNNNNNNNNNNNNNNNNNNNNNNNNNNNNNNNNNNNNNNNNNNNNNNNNNNNNNNNNNNNNNNNNNNNNNNNNNNNNNNNNNNNNNNNNNNNNNNNNNNNNNNNNNNNNNNNNNNNNNNNNNNNNNNNNNNNNNNNNNNNNNNNNNNNNNNNNNNNNNNNNNNNNNNNNNNNNNNNNNNNNNNNNNNNNNNNNNNNNNNNNNNNNNNNNNNNNNNNNNNNNNNNNNNNNNNNNNNNNNNNNNNNNNNNNNNNNNNNNNNNNNNNNNNNNNNNNNNNNNNNNNNNNNNNNNNNNNNNNNNNNNNNNNNNNNNNNNNNNNNNATCTCCCATATTATTTCTCATGAAAGAGGAAAAAAAGAAGTATTTGGTAACTTGGGAATAATCTTTGCCATGGCTGCAATTGGATTATTGGGATTTGTAGTTTGAGCTCATCATATATTTACTGTNGGGATAGATGTAGATACTCGAGCCTACTTCACTTCAGCAACAATAATTATTGCTGTACCCACTGGAATTAAGGTATTTAGATGATTAACCACTATATATGGATCTAAATTAACATTTAGACCATCTTGCTTATGGGCATTAGGGTTTGTTTTACTATTTACTTTAGGTGGACTAACGGGGATGGTATTATCAAACTCATCTATTGATATTACCCTCCATGATACATATTATGTTGTTGCCCATTTCCATTATGTATTATCTATAGGAGCCGTATTTGCAATTATAGCAGGATTCATTCAATGATATCCTTTGTTTACAGGAATGACAATAAATCCTAAATGACTAAAAATCCAATTCTCTATTATATTTATTGGAGTAAATATAACTTTCTTCCCTCAACACTTTCTTGGGCTAGCTGGAATACCCCGACGATATTCTGATTATCCTGATATATTTACATCATGAAATATTATTTCATCTATAGGAGCATTAATCTCAACAATAAGAATAATAATATTTATCATGATTATATGAGAAAGACTATCATCTATACGACAGACTATCTTCAGATCACATATATCTAGATCACTGGAGTGAGCACATAACTTACCCCCAACTGAACATACCTATAGAGAATTACCTATTATAATTAAATTCTAATATGGCAGATNNNNNNNNNNNNNNNNNNNNNNNNNNNNNNNNNNNNNNNNNNNNNNNNNNNNNNNNNNNNNNNNNNNNNNNNNNNNNNNNNNNNNNNNNNNNNNNNNNNNNNNNNNNNNNNNNNNNNNNNNNNNNNNNNNNNNNNNNNNNNNNNNNNNNNNNNNNNNNNNNNNNNNNNNNNNNNNNNNNNNNNNNNNNNNNNNNNNNNNNNNNNNNNNNNNNNNNNNNNNNNNNNNNNNNNNNNNNNNNNNNNNNNNNNNNNNNNNNNNNNNNNNNNNNNNNNNNNNNNNNNNNNNNNNNNNNNNNNNNNNNNNNNNNNNNNNNNNNNNNNNNNNNNNNNNNNNNNNNNNNNNNNNNNNNNNNNNNNNNNNNNNNNNNNNNNNNNNNNNNNNNNNNNNNNNNNNNNNNNNNNNNNNNNNNNNNNNNNNNNNNNNNNNNNNNNNNNNNNNNNNNNNNNNNNNNNNNNNNNNNNNNNNNNNNNNNNNNNNNNNNNNNNNNNNNNNNNNNNNNNNNNNNNNNNNNNNNNNNNNNNNNNNNNNNNNNNNNNNNNNNNNNNNNNNNNNNNNNNNNNNNNNNNNNNNNNNNNNNNNNNNNNNNNNNNNNNNNNNNNNNNNNNNNNNNNNNNNNNNNNNNNNNNNNNNNNNNNNNNNNNNNNNNNNNNNNNNNNNNNNNNNNNNNNNNNNNNNNNNNNNNNNNNNNNNNNNNNNNagcagctggccacaaaagcggctcgtaagagcgccccagcaactggtggagtgaagaaacctcaccgctaccgtcctggaacagttgccctgagagaaatcaggcgttaccagaagagcaccgagctgctgattcgaaagttgccattccagcgccttgtgcgtgagattgcccaggacttcaagacggacctccgcttccagagctctgcagtaatggcactgcaggaggcgagcgaggcctacctggtgggtctttttgaggacaccaacctgtgtgccattcacgccaagagggtcaccatcatgccc
>T1_Phyllium_sp._9
NNNNNNNNNNNNNNNNNNNNNNNNNNNNNNNNNNNNNNNNNNNNNNNNNNNNNNNNNNNNNNNNNNNNNNNNNNNNNNNNNNNNNNNNNNNNNNNNNNNNNNNNNNNNNNNNNNNNNNNNNNNNNNNNNNNNNNNNNNNNNNNNNNNNNNNNNNNNNNNNNNNNNNNNNNNNNNNNNNNNNNNNNNNNNNNNNNNNNNNNNNNNNNNNNNNNNNNNNNNNNNNNNNNNNNNNNNNNNNNNNNNNNNNNNNNNNNNNNNNNNNNNNNNNNNNNNNNNNNNNNNNNNNNNNNNNNNNNNNNNNNNNNNNNNNNNNNNNNNNNNNNNNNNNNNNNNNNNNNNNNNNNNNNNNNNNNNNNNNNNNNNNNNNNNNNNNNNNNNNNNNNNNNNNNNNNNNNNNNNNNNNNNNNNNNNNNNNNNNNNNNNNNNNNNNNNNNNNNNNNNNNNNNNNNNNNNNNNNNNNNNNNNNNNNNNNNNNNNNNNNNNNNNNNNNNNNNNNNNNNNNNNNNNNNNNNNNNNNNNNNNNNNNNNNNNNNNNNNNNNNNNNNNNNNNNNNNNNNNNNNNNNNNNNNNNNNNNNNNNNNNNNNNNNNNNNNNNNNNNNNNNNNNNNNNNNNNNNNNNNNNNNNNNNNNNNNNNNNNNNNNNNNNNNNNNNNNNNNNNNNNNNNNNNNNNNNNNNNNNNNNNNNNNNNNNNNNNNNNNNNNNNNNNNNNNNNNNNNNNNNNNNNNNNNNNNNNNNNNNNNNNNNNNNNNNNNNNNNNNNNNNNNNNNNNNNNNNNNNNNNNNNNNNNNNNNNNNNNNNNNNNNNNNNNNNNNNNNNNNNNNNNNNNNNNNNNNNNNNNNNNNNNNNNNNNNNNNNNNNNNNNNNNNNNNNNNNNNNNNNNNNNNNNNNNNNNNNNNNNNNNNNNNNNNNNNNNNNNNNNNNNNNNNNNNNNNNNNNNNNNNNNNNNNNNNNNNNNNNNNNNNNNNNNNNNNNNNNNNNNNNNNNNNNNNNNNNNNNNNNNNNNNNNNNNNNNNNNNNNNNNNNNNNNNNNNNNNNNNNNNNNNNNNNNNNNNNNNNNNNNNNNNNNNNNNNNNNNNNNNNNNNNNNNNNNNNNNNNNNNNNNNNNNNNNNNNNNNNNNNNNNNNNNNNNNNNNNNNNNNNNNNNNNNNNNNNNNNNNNNNNNNNNNNNNNNNNNNNNNNNNNNNNNNNNNNNNNNNNNNNNNNNNNNNNNNNNNNNNNNNNNNNNNNNNNNNNNNNNNNNNNNNNNNNNNNNNNNNNNNNNNNNNNNNNNNNNNNNNNNNNNNNNNNNNNNNNNNNNNNNNNNNNNNNNNNNNNNNNNNNNNNNNNNNNNNNNNNNNNNNNNNNNNNNNNNNNNNNNNNNNNNNNNNNNNNNNNNNNNNNNNNNNNNNNNNNNNNNNNNNNNNNNNNNNNNNNNNNNNNNNNNNNNNNNNNNNNNNNNNNNNNNNNNNNNNNNNNNNNNNNNNNNNNNNNNNNNNNNNNNNNNNNNNNNNNNNNNNNNNNNNNNNNNNNNNNNNNNNNNNNNNNNNNNNNNNNNNNNNNNNNNNNNNNNNNNNNNNNNNNNNNNNNNNNNNNNNNNNNNNNNNNNNNNNNNNNNNNNNNNNNNNNNNNNNNNNNNNNNNNNNNNNNNNNNNNNNNNNNNNNNNNNNNNNNNNNNNNNNNNNNNNNNNNNNNNNNNNNNNNNNNNNNNNNNNNNNNNNNNNNNNNNNNNNNNNNNNNNNNNNNNNNNNNNNNNNNNNNNNNNNNNNNNNNNNNNNNNNNNNNNNNNNNNNNNNNNNNNNNNNNNNNNNNNNNNNNNNNNNNNNNNNNNNNNNNNNNNNNNNNNNNNNNNNNNNNNNNNNNNNNNNNNNNNNNNNNNNNNNNNNNNNNNNNNNNNNNNNNNNNNNNNNNNNNNNNNNNNNNNNNNNNNNNNNNNNNNNNNNNNNNNNNNNNNNNNNNNNNNNNNNNNNNNNNNNNNNNNNNNNNNNNNNNNNNNNNNNNNNNNNNNNNNNNNNNNNNNNNNNNNNNNNNNNNNNNNNNNNNNNNNNNNNNNNNNNNNNNNNNNNNNNNNNNNNNNNNNNNNNNNNNNNNNNNNNNNNNNNNNNNNNNNNNNNNNNNNNNNNNNNNNNNNNNNNNNNNNNNNNNNNNNNNNNNNNNNNNNNNNNNNNNNNNNNNNNNNNNNNNNNNNNNNNNNNNNNNNNNNNNNNNNNNNNNNNNNNNNNNNNNNNNNNNNNNNNNNNNNNNNNNNNNNNNNNNNNNNNNNNNNNNNNNNNNNNNNNNNNNNNNNNNNNNNNNNNNNNNNNNNNNNNNNNNNNNNNNNNNNNNNNNNNNNNNNNNNNNNNNNNNNNNNNNNNNNNNNNNNNNNNNNNNNNNNNNNNNNNNNNNNNNNNNNNNNNNNNNNNNNNNNNNNNNNNNNNNNNNNNNNNNNNNNNNNNNNNNNNNNNNNNNNNNNNNNNNNNNNNNNNNNNNNNNNNNNNNNNNNNNNNNNNNNNNNNNNNNNNNNNNNNNNNNNNNNNNNNNNNNNNNNNNNNNNNNNNNNNNNNNNNNNNNNNNNNNNNNNNNNNNNNNNNNNNNNNNNNNNNNNNNNNNNNNNNNNNNNNNNNNNNNNNNNNNNNNNNNNNNNNNNNNNNNNNNNNNNNNNNNNNNNNNNNNNNNNNNNNNNNNNNNNNNNNNNNNNNNNNNNNNNNNNNNNNNNNNNNNNNNNNNNNNNNNNNNNNNNNNNNNNNNNNNNNNNNNNNNNNNNNNNNNNNNNNNNNNNNNNNNNNNNNNNNNNNNNNNNNNNNNNNNNNNNNNNNNNNNNNTTATCTCTCATGAAAGAGGAAAAAAAGAAGTCTTTGGCAATCTGGGTATAATTTTTGCAATAGCCGCAATTGGCTTATTAGGATTTGTTGTATGGGCACATCACATATTTACTGTAGGAATAGATGTTGATACACGAGCTTACTTCACCTCAGCAACAATAATTATTGCTGTACCTACTGGTATTAAAGTATTCAGTTGACTAACTACTATATATGGGTCAAAAATAACTTTTAGACCATCATGTCTATGGGCATTAGGTTTTGTATTCCTATTTACATTAGGTGGTTTAACAGGAATTGTACTATCAAACTCATCAATTGATATTACCCTACATGATACATATTATGTGGTAGCTCATTTTCACTATGTATTATCTATAGGAGCAGTTTTTGCTATTATAGCTAGATTTATTCAATGGTACCCTTTATTTACAGGAATATCAATAAATCCAAAATGATTAAAAACACAATTTTTCACAATATTTATTGGAGTAAATATAACTTTCTTTCCTCAACACTTCCTTGGGTTAGCCGGGATACCACGACGATATTCAGATTACTCTGATATATATACATCATGAAATATTATTTCATCAATAGGAGCTTTAATTTCAACATTAAGAATAATAATACTTATCATAATCATTTGAGAAAGAATATTTACAGTACGACAAACCATTTTTAGATCACAAATAACTAGATCACTAGAATGAATTCACGATATACCTCCTAATGAACATAATTATAGAGAATTACCAATTTTAATTAAATTCTAATATGGCAGATNNNNNNNNNNNNNNNNNNNNNNNNNNNNNNNNNNNNNNNNNNNNNNNNNNNNNNNNNNNNNNNNNNNNNNNNNNNNNNNNNNNNNNNNNNNNNNNNNNNNNNNNNNNNNNNNNNNNNNNNNNNNNNNNNNNNNNNNNNNNNNNNNNNNNNNNNNNNNNNNNNNNNNNNNNNNNNNNNNNNNNNNNNNNNNNNNNNNNNNNNNNNNNNNNNNNNNNNNNNNNNNNNNNNNNNNNNNNNNNNNNNNNNNNNNNNNNNNNNNNNNNNNNAACAGATGAAATTAATAAACCAATAATAACTACAAAAACAGTTGGTCACCAATGATATTGAACTTATGAATATTCAGATTTTATAGAAAAAGAATTTGACTCATATATAGAAAATTTTGAAACAAATAAAAATTTACGACTAATAGATTCTGATAATCGATTAACACTACCATCAAGAATATTTATCCGAATAATAGTAACATCAACTGATGTTATTCATTCATGAACTTTACCTTCTACAGGGGTAAAAATTGATGGAACACCAGGACGACTTAATCAATCAAGAATAATATTAAATCGAAGAGGATTAATTTATGGGCAGTGCTCAGAAATTTGTGGGACAAACCACAGATTCATACCAATTGTAGTTGAAAGTATCCCTATTAATATATTTATCAAATGAATAATAAAATCATCAGATGACTGAAAGCANNNNNNNNNNNNNNNNNNNNNNNNNNNNNNNNNNNNNNNNNNNNNNNNNNNNNNNNNNNNNNNNNNNNNNNNNNNNNNNNNNNNNNNNNNNNNNNNNNNNNNNNNNNNNNNNNNNNNNNNNNNNNNNNNNNNNNNNNNNNNNNNNNNNNNNNNNNNNNNNNNNNNNNNNNNNNNNNNNNNNNNNNNNNNNNNNNNNNNNNNNNNNNNNNNNNNNNNNNNNNNNNNNNNNNNNNNNNNNNNNNNNNNNNNNNNNNNNNNNNNNNNNNNNNNNNNNNNNNNNNNNNNNNNNNNNNNNNNNNNNNNNNNNNNNN
>17-056_Phyllium_letiranti
NNNNNNNNNNNNNNNNNNNNNNNNNNNNNNNNNNNNNNNNNNNNNNNNNNNNNNNNNNNNNNNNNNNNNNNNNNNNNNNNNNNNNNNNNNNNNNNNNNNNNNNNNNNNNNNNNNNNNNNNNNNNNNNNNNNNNNNNNNNNNNNNNNNNNNNNNNNNNNNNNNNNNNNNNNNNNNNNNNNNNNNNNNNNNNNNNNNNNNNNNNNNNNNNNNNNNNNNNNNNNNNNNNNNNNNNNNNNNNNNNNNNNNNNNNNNNNNNNNNNNNNNNNNNNNNNNNNNNNNNNNNNNNNNNNNNNNNNNNNNNNNNNNNNNNNNNNNNNNNNNNNNNNNNNNNNNNNNNNNNNNNNNNNNNNNNNNNNNNNNNNNNNNNNNNNNNNNNNNNNNNNNNNNNNNNNNNNNNNNNNNNNNNNNNNNNNNNNNNNNNNNNNNNNNNNNNNNNNNNNNNNNNNNNNNNNNNNNNNNNNNNNNNNNNNNNNNNNNNNNNNNNNNNNNNNNNNNNNNNNNNNNNNNNNNNNNNNNNNNNNNNNNNNNNNNNNNNNNNNNNNNNNNNNNNNNNNNNNNNNNNNNNNNNNNNNNNNNNNNNNNNNNNNNNNNNNNNNNNNNNNNNNNNNNNNNNNNNNNNNNNNNNNNNNNNNNNNNNNNNNNNNNNNNNNNNNNNNNNNNNNNNNNNNNNNNNNNNNNNNNNNNNNNNNNNNNNNNNNNNNNNNNNNNNNNNNNNNNNNNNNNNNNNNNNNNNNNNNNNNNNNNNNNNNNNNNNNNNNNNNNNNNNNNNNNNNNNNNNNNNNNNNNNNNNNNNNNNNNNNNNNNNNNNNNNNNNNNNNNNNNNNNNNNNNNNNNNNNNNNNNNNNNNNNNNNNNNNNNNNNNNNNNNNNNNNNNNNNNNNNNNNNNNNNNNNNNNNNNNNNNNNNNNNNNNNNNNNNNNNNNNNNNNNNNNNNNNNNNNNNNNNNNNNNNNNNNNNNNNNNNNNNNNNNNNNNNNNNNNNNNNNNNNNNNNNNNNNNNNNNNNNNNNNNNNNNNNNNNNNNNNNNNNNNNNNNNNNNNNNNNNNNNNNNNNNNNNNNNNNNNNNNNNNNNNNNNNNNNNNNNNNNNNNNNNNNNNNNNNNNNNNNNNNNNNNNNNNNNNNNNNNNNNNNNNNNNNNNNNNNNNNNNNNNNNNNNNNNNNNNNNNNNNNNNNNNNNNNNNNNNNNNNNNNNNNNNNNNNNNNNNNNNNNNNNNNNNNNNNNNNNNNNNNNNNNNNNNNNNNNNNNNNNNNNNNNNNNNNNNNNNNNNNNNNNNNNNNNNNNNNNNNNNNNNNNNNNNNNNNNNNNNNNNNNNNNNNNNNNNNNNNNNNNNNNNNNNNNNNNNNNNNNNNNNNNNNNNNNNNNNNNNNNNNNNNNNNNNNNNNNNNNNNNNNNNNNNNNNNNNNNNNNNNNNNNNNNNNNNNNNNNNNNNNNNNNNNNNNNNNNNNNNNNNNNNNNNNNNNNNNNNNNNNNNNNNNNNNNNNNNNNNNNNNNNNNNNNNNNNNNNNNNNNNNNNNNNNNNNNNNNNNNNNNNNNNNNNNNNNNNNNNNNNNNNNNNNNNNNNNNNNNNNNNNNNNNNNNNNNNNNNNNNNNNNNNNNNNNNNNNNNNNNNNNNNNNNNNNNNNNNNNNNNNNNNNNNNNNNNNNNNNNNNNNNNNNNNNNNNNNNNNNNNNNNNNNNNNNNNNNNNNNNNNNNNNNNNNNNNNNNNNNNNNNNNNNNNNNNNNNNNNNNNNNNNNNNNNNNNNNNNNNNNNNNNNNNNNNNNNNNNNNNNNNNNNNNNNNNNNNNNNNNNNNNNNNNNNNNNNNNNNNNNNNNNNNNNNNNNNNNNNNNNNNNNNNNNNNNNNNNNNNNNNNNNNNNNNNNNNNNNNNNNNNNNNNNNNNNNNNNNNNNNNNNNNNNNNNNNNNNNNNNNNNNNNNNNNNNNNNNNNNNNNNNNNNNNNNNNNNNNNNNNNNNNNNNNNNNNNNNNNNNNNNNNNNNNNNNNNNNNNNNNNNNNNNNNNNNNNNNNNNNNNNNNNNNNNNNNNNNNNNNNNNNNNNNNNNNNNNNNNNNNNNNNNNNNNNNNNNNNNNNNNNNNNNNNNNNNNNNNNNNNNNNNNNNNNNNNNNNNNNNNNNNNNNNNNNNNNNNNNNNNNNNNNNNNNNNNNNNNNNNNNNNNNNNNNNNNNNNNNNNNNNNNNNNNNNNNNNNNNNNNNNNNNNNNNNNNNNNNNNNNNNNNNNNNNNNNNNNNNNNNNNNNNNNNNNNNNNNNNNNNNNNNNNNNNNNNNNNNNNNNNNNN-------aattcgaaaggggttggattcagatcctaccgatt-gcatactagg-cagccccactgcggatggtgccggtcccccgcggggattaatttcgtttggggtgtcgttactggggtccacccggtggttggctgaccaccatctcggaggttcgcacttctcccctagtagaaacgtcgcgacccgttgggtgccggccaaaggcctgggaaggaagcccgcgcgtcctgtggtggttgccacaggcgtgcggactcccggtgacccggccggctgcccgacggtatgaccagaggagccgatccgctgaatgggaaacactgtggtttgtgaagcgtgcggcctggcgccgatacgtgcggggattgaggtgtaaaccgggggtgcccgtgcgaagcacggtcccggccctgccgcgtcgtcggttgctggtgtcctcgcactggatcgatactcccgtctgcgacgcccatcttcggatggtctcccgNNNTCACATATTATTTCACATGAAAGAGGAAAAAAAGAAGTATTTGGTAATTTAGGTATAATTTTTGCAATAGCAGCAATTGGTTTATTAGGATTTGTAGTATGGGCTCATCACATATTTACAGTAGGAATAGATGTAGATACACGAGCTTACTTTACATCAGCAACTATAATTATTGCAGTTCCTACGGGAATTAAAGTATTCAGATGATTAACAACAATATATGGATCAAAATTAACCTTTAGACCAAGATGCCTATGAGCTATAGGTTTTGTATTCTTATTTACATTAGGGGGATTAACAGGTATTGTATTATCAAATTCATCAATTGATATTACCCTACATGACACATACTATGTAGTAGCACACTTTCATTATGTATTATCAATAGGAGCAGTATTTGCAATCATAGCAGGATTTATTCAATGATATCCTTTATTTACAGGAATATCAATAAATCCTAAATGATTAAAAATTCAATTCTTCACAATATTTGTTGGAGTAAACATAACTTTTTTTCCACAACATTTTCTTGGGTTAGCTGGAATACCACGACGATATTCAGACTACCCAGATATATTTACATCATGAAATATTATCTCATCAATAGGAGCATTAATTTCAACAATAAGAATAATAATATTTATTATAATTATTTGAGAAAGAATATCATCAACGCGAAAAACTATCTTCAGATCACATATAATTAGATCATTAGAATGATCTCATAATATACCACCTAATGAACATACTTATAGAGAATTACCTATACTAATTAAATTCTAATATGGCAGATNNNNNNNNNNNNNNNNNNNNNNNNNNNNNNNNNNNNNNNNNNNNNNNNNNNNNNNNNNNNNNNNNNNNNNNNNNNNNNNNNNNNNNNNNNNNNNNNNNNNNNNNNNNNNNNNNNNNNNNNNNNNNNNNNNNNNNNNNNNNNNNNNNNNNNNNNNNNNNNNNNNNNNNNNNNNNNNNNNNNNNNNNNNNNNNNNNNNNNNNNNNNNNNNNNNNNNNNNNNNNNNNNNNNNNNNNNNNNNNNNNNNNNNNNNNNNNNNNNNNNNNNNNNNNNNNNNNNNNNNNNNNNNNNNNNNNNNNNNNNNNNNNNNNNNNNNNNNNNNNNNNNNNNNNNNNNNNNNNNNNNNNNNNNNNNNNNNNNNNNNNNNNNNNNNNNNNNNNNNNNNNNNNNNNNNNNNNNNNNNNNNNNNNNNNNNNNNNNNNNNNNNNNNNNNNNNNNNNNNNNNNNNNNNNNNNNNNNNNNNNNNNNNNNNNNNNNNNNNNNNNNNNNNNNNNNNNNNNNNNNNNNNNNNNNNNNNNNNNNNNNNNNNNNNNNNNNNNNNNNNNNNNNNNNNNNNNNNNNNNNNNNNNNNNNNNNNNNNNNNNNNNNNNNNNNNNNNNNNNNNNNNNNNNNNNNNNNNNNNNNNNNNNNNNNNNNNNNNNNNNNNNNNNNNNNNNNNNNNNNNNNNNNNNNNNNNNNNNNNNNNNNNNNNNNNNNNNNNNNNNNNNNNNNNNNNNNNNNNNNNNNNNNNNNNNNNNNNNNNNNNNNNNNNNNNNNNNNNNNNNNNNNNNNNNNNNNNNNNNNNNNNNNNNNNNNNNNNNNNNNNNNNNNNNNNNNNNNNNNNNNNNNNNNNNNNNNNNNNNNNNNNNNNNNNNNNNNNNNNNNNNNNNNNNNNNNNNNNNNNNNNNNNNNNNNNNNNNNNNNNNNNNNNNNNNNNNNNNNNNNNNNNNNNNNNNNNNNNNNNNNNNNNNNNNNNNNNNNNNNNNNNNNNNNNNNNNNNNNNNNNNNNNNNNNNNNNNNNNNNNNNNNNNNN
>16-086_Phyllium_hausleithneri
gatttaatttaatggccgcggtattttgaccgtgcaaaggtagcgtaatcattagcttattaattgtaggattgtatgaatggttggacgaaatattgactgtctcatatttattaattagaatttaatttttgggttaaaaagcctaaatttttttaaaggacgagaagaccctatagatctttattttcattatttt---gtttcttttg-------ta--tttatttatttattggatttttaattggggtgatttagagatatgattaactctttat-tttttttttcatttatttttgtttaattgaccttttattattgtttataagaattagataccttagggataacagcgtaattctccttgagagttcatattgacaggggagattgcgacctcgatgttgaattaagattagtattaggtgtagaagtttaattactgggtctgttcgacccctagagtcttacatgatctgagttcattaaatcagttatggttccttagatcgtaccacatgacttggataactgtggtaattctagagctaatacatgcaaacagagtcccgaccagaaatggaagggatgcttttattagatcaaaaccaatcggccggctcgcccggtccgtttgctttggtgactctggataactttgagctgatcgcacggtcctcgtaccggcgacgcatctttcaaatgtctgccttatcaactgtcgatggtaggttctgcgcctaccatggttgtaacgggtaacggggaatcagggttcgattccggagagggagcctgagaaacggctaccacatccaaggaaggcagcaggcgcgcaaattacccactcccggcacggggaggtagtgacgaaaaataacgatacgggactcatccgaggccccgtaatcggaatgagcacactttaaacgctttaacgagtatccattggagggcaagtctggtgccagcagccgcggtaattccagctccaatagcgtatattaaagttgttgcggttaaaaagctcgtagttggacttgtgtcccacgctgtcggttcaccgttcgtcggtgtttaactggcatgcccgtgtggacgtcctgccggtggatgcggtcggccgtgggcctctggtctgcgcgtcggcggtccgatggaatcctaccgcggtgctcttcaccgagtgtcgaggtgggccggcacgtttactttgaacaaattagagtgctcaaagcaggcagtggttcgcctgaatattgtgtgcatggaataatggaataggacctcggttctattttgttggttttcggaacttgaggtaatgattaatagggacagacgggggcattcgtattgcgacgttagaggtgaaattcttggatcgtcgcaagacgaacctaagcgaaagcatttgccatgagtgttttcattaatcaagaacgaaagttagaggttcgaaggcgatcagataccgccctagttctaaccataaacgatgccagctagcgatccgccgaagttcctccgatgactcggcgggcagcttccgggaaaccaaagcttttgggttccgggggaagtatggttgcaaagctgaaacttaaaggaattgacggaagggcaccaccaggagtggagcctgcggcttaatttgactcaacacgggaaacctcaccaggcccggacaccggaaggattgacagattgagagctctttcttgattcggtgggtggtggtgcatggccgttcttagttggtggagcgatttgtctggttaattccgataacgaacgagactctggcctgctaactagtcgcttccggtatcccttcgtgctaccggcgacaaatgatcttcttagagggacaggcggcttctagccgcacgagattgagcaataacaggtctgtgatgcccttagatgttctgggccgcacgcgcgctacactgaaggaatcagcgtgtcctcctagcccgaaagggccgggtaacccgttgaacctccttcgtgctagggattggggcttgcaattgttccccatgaacgaggaattcccagtaagcgcgagtcataagctcgcgttgattacgtccctgccctttgtacacaccgcccgtcgctactaccgattgaatgatttagtgaggtcttcggaccggtgcgcgacggctcctcgcgagccgttgatgttgctggaaagatgaccaaacttgatcatttagaggaagtaaaagtcgtaacaaggtttccgtaggtgaacctaatcctgaattcgaaaggggttggattcagatcctaccgttc-gcatactagg-cagccccactgtggatggtgccggtcgcccgcggcgattaatttcgtttgcggtgtcgtttctggcgtccacccggtggtg-gctgaccaccttcgcggagggtcgcacttctcccctagtagaaacgtcgcgacccgttgggtgccggccgaaggcccgggaaggaagcccgcgcatcctgtggtggttgccacaggcgtgcggactcccggtgacccggccggctgcccgacggtacgaccagaggagccgatccgctgaatgggaaacactgtggtttgtgaagcgtgcggcccggcgccgatacgtgcggggattgaggtgtaaaccgggggtgcccgtgcgaagcacggtcccggccctgctgcgtcgtcggttgccggtgtcctcgcactggatcgatactcccgtctgcgacgcccatcttcggatggtctcccgATCTCACACATCATTTCTAATGAAAGAGGAAAAAAAGAAGTTTTTGGCAACCTAGGAATAATTTTTGCCATAGCTGCAATCGGATTACTAGGGTTCGTAGTATGAGCACACCATATATTTACTGTTGGTATAGATGTAGACACACGAGCCTACTTCACCTCAGCAACAATGATCATTGCAGTACCGACTGGTATTAAAGTATTTAGATGATTAACAACTATATATGGCTCCAAATTAACATTTAGACCATCGTGCTTATGATCACTAGGATTTGTATTACTATTTACTTTAGGGGGTTTAACGGGAATTGTTCTATCAAACTCATCAATTGATACCACCCTTCATGATACATACTATGTAGTAGCCCACTTCCATTACGTATTGTCAATAGGAGCAGTTTTCGCAATCATAGCAGGATTCATTCAATGATACCCTTTATTTACAGGACTATCGATAAACCCAAAATGATTAAAAATTCAATTTTATATAATATTTATTGGAGTAAATATAACTTTCTTTCCCCAACACTTTCTTGGATTAGCAGGAATGCCCCGACGATACTCTGATTATCCTGATATATTCAGATCATGAAATATTTTATCATCAATAGGAGCCCTAATCTCATCACTAAGAATAATAATATTCATTATAATCATTTGGGAAAGATTATCATCAAAGCGACAAATCATATTAAGATCGCATTTAAACAGATCATTAGAATGATCTCATAATAACCCCCCAAATGATCACACCTATAGAGAATTACCTATTATAATTAAATTCTAATATGGCAGATTTATTAGAAATAACAACCTGACCTAGATTAACTCTACAAGATAGAATTTCACCAATAATAGAACAATTACTAATATTTTATGATCACATCATAATAATTCTAATAATAATTGTAACAATAGTTATATATATAATAATTAACATCATAGTAAGAAGAAATCTAAACCGAAACTTACTAGAAGGGCAAATAATTGAATTAATCTGAACTATTATTCCAGCAATAACACTATTTTTTATTGCAGCACCATCCTTGCGGTTGCTATATTTAATAGACGAAATCAACAAACCTATATTAACAACAAGGGCGGTTGGTCACCAGTGGTACTGGTCATATGAATACTCAGACTTCATTAATAGAGAATTTGATTCATACATAGAAAATTAC------AATAAAAATCTACGACTATTAGATTCAGATAATCGATTAACATTACCATATAACATCTTTATTCGAATAATAGTAACATCATCTGATGTTATCCATTCATGAACTCTACCTTCAACAGGTATTAAAATTGATGGAACTCCAGGGCGACTAAATCAATCAAGAATAATAATCAATCGAACAGGGTTAATTTATGGTCAATGTTCAGAAATTTGTGGAATAAACCACAGATTTATACCAATTGTTGTTGAAAGAGTGCCTATCAACACATTCATCAAATGAATAATAAAATCATCAGATGACTGAAAGCAagcagctggccacaaaagcggctcgtaagagcgccccagcaacaggtggagtgaagaagcctcaccgctaccgtcctggaacagttgccctgagagaaatcaggcgttaccagaagagcaccgagctgctgattcgaaagttgccgttccagcgccttgtgcgtgagattgcccaggacttcaagacggacctccgcttccagagctctgcagtaatggcactgcaggaggcgagcgaggcctacctggtgggtctttttgaggacaccaacctgtgtgccattcacgccaagagggtcaccatcatgcc-
>SLT090_Phyllium_morganae
tgatttatttaatggccgcggtattttgaccgtgcaaaggtagcataatcattagcttattaattgtaagattgtatgaatggttggacgaaatattagctgtctcatttttatt-tttaaaatttaattttttagttaaaaagcttaaattttcttaaaggacgagaagaccctatagatctttattttcattatttt--attaatttttg-------ta--cttttttatttattgattttttgattggggcgatttgaagatatatttaactctttat-tttttttttcatttatttatgtttaattgaccttttattattgtttataaaaacaaaataccttagggataacagcgtaattctctttgaaagttcatattgacgggaaaaattgcgacctcgatgttgaattaaaattaatattaggggtaaaagtttaattattaggtctgttcgacctttaaaatcttacatgatctgagtNNNNNNNNNNNNNNNNNNNNNNNNNNNNNNNNNNNNNNNNNNNNNNNNNNNNNNNNNNNNNNNNNNNNNNNNNNNNNNNNNNNNNNNNNNNNNNNNNNNNNNNNNNNNNNNNNNNNNNNNNNNNNNNNNNNNNNNNNNNNNNNNNNNNNNNNNNNNNNNNNNNNNNNNNNNNNNNNNNNNNNNNNNNNNNNNNNNNNNNNNNNNNNNNNNNNNNNNNNNNNNNNNNNNNNNNNNNNNNNNNNNNNNNNNNNNNNNNNNNNNNNNNNNNNNNNNNNNNNNNNNNNNNNNNNNNNNNNNNNNNNNNNNNNNNNNNNNNNNNNNNNNNNNNNNNNNNNNNNNNNNNNNNNNNNNNNNNNNNNNNNNNNNNNNNNNNNNNNNNNNNNNNNNNNNNNNNNNNNNNNNNNNNNNNNNNNNNNNNNNNNNNNNNNNNNNNNNNNNNNNNNNNNNNNNNNNNNNNNNNNNNNNNNNNNNNNNNNNNNNNNNNNNNNNNNNNNNNNNNNNNNNNNNNNNNNNNNNNNNNNNNNNNNNNNNNNNNNNNNNNNNNNNNNNNNNNNNNNNNNNNNNNNNNNNNNNNNNNNNNNNNNNNNNNNNNNNNNNNNNNNNNNNNNNNNNNNNNNNNNNNNNNNNNNNNNNNNNNNNNNNNNNNNNNNNNNNNNNNNNNNNNNNNNNNNNNNNNNNNNNNNNNNNNNNNNNNNNNNNNNNNNNNNNNNNNNNNNNNNNNNNNNNNNNNNNNNNNNNNNNNNNNNNNNNNNNNNNNNNNNNNNNNNNNNNNNNNNNNNNNNNNNNNNNNNNNNNNNNNNNNNNNNNNNNNNNNNNNNNNNNNNNNNNNNNNNNNNNNNNNNNNNNNNNNNNNNNNNNNNNNNNNNNNNNNNNNNNNNNNNNNNNNNNNNNNNNNNNNNNNNNNNNNNNNNNNNNNNNNNNNNNNNNNNNNNNNNNNNNNNNNNNNNNNNNNNNNNNNNNNNNNNNNNNNNNNNNNNNNNNNNNNNNNNNNNNNNNNNNNNNNNNNNNNNNNNNNNNNNNNNNNNNNNNNNNNNNNNNNNNNNNNNNNNNNNNNNNNNNNNNNNNNNNNNNNNNNNNNNNNNNNNNNNNNNNNNNNNNNNNNNNNNNNNNNNNNNNNNNNNNNNNNNNNNNNNNNNNNNNNNNNNNNNNNNNNNNNNNNNNNNNNNNNNNNNNNNNNNNNNNNNNNNNNNNNNNNNNNNNNNNNNNNNNNNNNNNNNNNNNNNNNNNNNNNNNNNNNNNNNNNNNNNNNNNNNNNNNNNNNNNNNNNNNNNNNNNNNNNNNNNNNNNNNNNNNNNNNNNNNNNNNNNNNNNNNNNNNNNNNNNNNNNNNNNNNNNNNNNNNNNNNNNNNNNNNNNNNNNNNNNNNNNNNNNNNNNNNNNNNNNNNNNNNNNNNNNNNNNNNNNNNNNNNNNNNNNNNNNNNNNNNNNNNNNNNNNNNNNNNNNNNNNNNNNNNNNNNNNNNNNNNNNNNNNNNNNNNNNNNNNNNNNNNNNNNNNNNNNNNNNNNNNNNNNNNNNNNNNNNNNNNNNNNNNNNNNNNNNNNNNNNNNNNNNNNNNNNNNNNNNNNNNNNNNNNNNNNNNNNNNNNNNNNNNNNNNNNNNNNNNNNNNNNNNNNNNNNNNNNNNNNNNNNNNNNNNNNNNNNNNNNNNNNNNNNNNNNNNNNNNNNNNNNNNNNNNNNNNNNNNNNNNNNNNNNNNNNNNNNNNNNNNNNNNNNNNNNNNNNNNNNNNNNNNNNNNNNNNNNNNNNNNNNNNNNNNNNNNNNNNNNNNNNNNNNNNNNNNNNNNNNNaatcctgaattcgaaaggggttggattcagatcctaccgttc-gcatactagg-cagccccgctgcggatggtgccggtcgcccgcggcgattaatttcgcttgcggtgtcgtttctggcgtccactcggtggtg-gctgaccaacttcacggaggttcgcacttctcccctagtagaaacgtcgcgacccgttgggtgccggccgaaggcctgggaaggaagcccgcgcgtcctgtggtggttgccacaggcgtgcggactcccggtgacccggccggctgcccgacggtacgaccagaggagccgatccgctgaatgggaaacactgtggtttgtgaagcgtgcggcctggcgccgatacgtgcggggattgaggtgtaaaccgggggtgcccgtgcgaagcacggtcccggccccgctgcgtcgtcggttgccggtgtcctcgcactggatcgatactcccgtctgcgacgcccatcttcggatggtctcccgATCTCTCATATTATCTCAAATGAAAGAGGAAAAAAAGAAGTTTTTGGTAACCTAGGAATAATTTTTGCCATAGCAGCAATTGGTTTACTAGGATTTATAGTATGGGCACATCATATATTTACAGTTGGAATAGATGTTGACACACGAGCATATTTTACTTCAGCAACAATAATTATTGCAGTACCTACTGGTATTAAAGTATTTAGATGGTTAACAACCATATATGGATCTAAAATAACTTTTAGACCTTCATGTTTATGGGCTTTAGGATTCGTATTCCTATTCACATTAGGGGGATTAACGGGAATTGTATTATCTAATTCATCAATTGACATTACACTTCATGACACATACTATGTAGTAGCACATTTTCATTATGTATTATCTATAGGAGCAGTATTTGCAATCATGGGTGGATTCATTCAATGATATCCTTTATTTACAGGATTATCAATAAAACCAAAATGATTAAAAATTCAATTCCTCACTATATTTATAGGTGTAAACCTAACATTCTTCCCTCAACACTTCCTCGGACTAGCTGGAATACCCCGACGATACTCTGATTATCCAGATATATTCACATCATGAAATATTATTTCATCTATAGGAGCACTAATCTCAACATTAAGAATAATAATATTCATCATAATTATTTGAGAAAGATTATCTGCAAAACAAAACACTATATTTAGATCACAAATAAATAGATCATTAGAATGAACTCATAATATACCCCCCAATGAACATACTTATATAGAATTACCAATATTAATTATATTCTAATATGGCAGATNNNNNNNNNNNNNNNNNNNNNNNNNNNNNNNNNNNNNNNNNNNNNNNNNNNNNNNNNNNNNNNNNNNNNNNNNNNNNNNNNNNNNNNNNNNNNNNNNNNNNNNNNNNNNNNNNNNNNNNNNNNNNNNNNNNNNNNNNNNNNNNNNNNNNNNNNNNNNNNNNNNNNNNNNNNNNNNNNNNNNNNNNNNNNNNNNNNNNNNNNNNNNNNNNNNNNNNNNNNNNNNNNNNNNNNNNNNNNNNNNNNNNNNNNNNNNNNNNNNNNNNNNNNNNNNNNNNNNNNNNNNNNNNNNNNNNNNNNNNNNNNNNNNNNNNNNNNNNNNNNNNNNNNNNNNNNNNNNNNNNNNNNNNNNNNNNNNNNNNNNNNNNNNNNNNNNNNNNNNNNNNNNNNNNNNNNNNNNNNNNNNNNNNNNNNNNNNNNNNNNNNNNNNNNNNNNNNNNNNNNNNNNNNNNNNNNNNNNNNNNNNNNNNNNNNNNNNNNNNNNNNNNNNNNNNNNNNNNNNNNNNNNNNNNNNNNNNNNNNNNNNNNNNNNNNNNNNNNNNNNNNNNNNNNNNNNNNNNNNNNNNNNNNNNNNNNNNNNNNNNNNNNNNNNNNNNNNNNNNNNNNNNNNNNNNNNNNNNNNNNNNNNNNNNNNNNNNNNNNNNNNNNNNNNNNNNNNNNNNNNNNNNNNNNNNNNNNNNNNNNNNNNNNNNNNNNNNNNNagcagcttgccacaaaagcggctcgtaagagcgcccctgcaaccggtggagtgaagaagcctcaccgctaccgtcctggaacagttgccctgagagaaatcaggcgttaccagaagagcaccgagctgctgattcgaaagctgccgttccagcgccttgtgcgtgagattgcccaggacttcaagacggacctccgcttccagagctctgcagtaatggcacttcaggaggcgagcgaggcctacctggtgggtctttttgaggacaccaacctgtgtgccattcacgccaagagggtcaccatcatgccc
>16-123_Phyllium_cummingi
-----------------------------ccgtgcaaaggtagcataatcattagcttattaattgttaaatggtatgaatggttggacaaaatatttactgtctcttatttattatttaaaatttaatttttgagttaaaaagcttaaattttattaaaggacgaaaaaaccctataaatctttatttttattatttt--atgaattttan-------tt--ttatatattttattgaatttttggttggggtgaccttgaaatataattaactctttat--ttttttttcattgatttatgtttaaatgatcttttattattgtttataaaattaaaataccttagg-----------------------------------------------------------------------------------------------------------------------------------------NNNNNNNNNNNNNNNNNNNNNNNNNNNNNNNNNNNNNNNNNNNNNNNNNNNNNNNNNNNNNNNNNNNNNNNNNNNNNNNNNNNNNNNNNNNNNNNNNNNNNNNNNNNNNNNNNNNNNNNNNNNNNNNNNNNNNNNNNNNNNNNNNNNNNNNNNNNNNNNNNNNNNNNNNNNNNNNNNNNNNNNNNNNNNNNNNNNNNNNNNNNNNNNNNNNNNNNNNNNNNNNNNNNNNNNNNNNNNNNNNNNNNNNNNNNNNNNNNNNNNNNNNNNNNNNNNNNNNNNNNNNNNNNNNNNNNNNNNNNNNNNNNNNNNNNNNNNNNNNNNNNNNNNNNNNNNNNNNNNNNNNNNNNNNNNNNNNNNNNNNNNNNNNNNNNNNNNNNNNNNNNNNNNNNNNNNNNNNNNNNNNNNNNNNNNNNNNNNNNNNNNNNNNNNNNNNNNNNNNNNNNNNNNNNNNNNNNNNNNNNNNNNNNNNNNNNNNNNNNNNNNNNNNNNNNNNNNNNNNNNNNNNNNNNNNNNNNNNNNNNNNNNNNNNNNNNNNNNNNNNNNNNNNNNNNNNNNNNNNNNNNNNNNNNNNNNNNNNNNNNNNNNNNNNNNNNNNNNNNNNNNNNNNNNNNNNNNNNNNNNNNNNNNNNNNNNNNNNNNNNNNNNNNNNNNNNNNNNNNNNNNNNNNNNNNNNNNNNNNNNNNNNNNNNNNNNNNNNNNNNNNNNNNNNNNNNNNNNNNNNNNNNNNNNNNNNNNNNNNNNNNNNNNNNNNNNNNNNNNNNNNNNNNNNNNNNNNNNNNNNNNNNNNNNNNNNNNNNNNNNNNNNNNNNNNNNNNNNNNNNNNNNNNNNNNNNNNNNNNNNNNNNNNNNNNNNNNNNNNNNNNNNNNNNNNNNNNNNNNNNNNNNNNNNNNNNNNNNNNNNNNNNNNNNNNNNNNNNNNNNNNNNNNNNNNNNNNNNNNNNNNNNNNNNNNNNNNNNNNNNNNNNNNNNNNNNNNNNNNNNNNNNNNNNNNNNNNNNNNNNNNNNNNNNNNNNNNNNNNNNNNNNNNNNNNNNNNNNNNNNNNNNNNNNNNNNNNNNNNNNNNNNNNNNNNNNNNNNNNNNNNNNNNNNNNNNNNNNNNNNNNNNNNNNNNNNNNNNNNNNNNNNNNNNNNNNNNNNNNNNNNNNNNNNNNNNNNNNNNNNNNNNNNNNNNNNNNNNNNNNNNNNNNNNNNNNNNNNNNNNNNNNNNNNNNNNNNNNNNNNNNNNNNNNNNNNNNNNNNNNNNNNNNNNNNNNNNNNNNNNNNNNNNNNNNNNNNNNNNNNNNNNNNNNNNNNNNNNNNNNNNNNNNNNNNNNNNNNNNNNNNNNNNNNNNNNNNNNNNNNNNNNNNNNNNNNNNNNNNNNNNNNNNNNNNNNNNNNNNNNNNNNNNNNNNNNNNNNNNNNNNNNNNNNNNNNNNNNNNNNNNNNNNNNNNNNNNNNNNNNNNNNNNNNNNNNNNNNNNNNNNNNNNNNNNNNNNNNNNNNNNNNNNNNNNNNNNNNNNNNNNNNNNNNNNNNNNNNNNNNNNNNNNNNNNNNNNNNNNNNNNNNNNNNNNNNNNNNNNNNNNNNNNNNNNNNNNNNNNNNNNNNNNNNNNNNNNNNNNNNNNNNNNNNNNNNNNNNNNNNNNNNNNNNNNNNNNNNNNNNNNNNNNNNNNNNNNNNNNNNNNNNNNNNNNNNNNNNNNNNNNNNNNNNNNNNNNNNNNNNNNNNNNNNNNNNNNNNNNNNNNNNNNNNNNNNNNNNNNNNNNNNNNNNNNNNNNNNNNNNNNNNNNNNNNNNNNNNNNNNNNNNN----------------------------agaccttaccgctc-tcatactagg-cagccccgctgcggatggtgccggtcgcccgcggcgattaatttcgtttgcggtgtcgtttctggcgtccactcggtggttagctgaccgacatctcggagggtcgcacttctcccctagtagaaacgtcgcgacccgttgggtgccggccgaaggcctgggaaggaagcccgcgcgtcctgtggtggttgccacaggcgtgcggactcccgctgacccggccggctgcccgacggtatgaccagaggaaccgatccgctgaatgggaaacactgtggtttgtgaagcgtgcggcctggcgccgatacgtgcggggattgaggtgtaaaccgggggtacccgtgcgaagcacggtcccggccccgctgcgtcgtcggttgccggtgtcctcgcactggatcgatactcccgtctgcgacgcccatcttcggatggtctcccgATTTCACATATTATTTCGCATGAAAGAGGAAAAAAGGAAGTTTTTGGAAACTTAGGGATAATTTTCGCAATGAGTGCAATTGGTCTGCTAGGTTTCGTTGTATGGGCACACCATATATTCACTGTAGGAATAGATGTTGATACACGGGCTTACTTCACTTCAGCAACAATAATTATTGCTGTACCTACTGGTATCAAAGTATTCAGATGATTAACTACTATATATGGATCAAAAATAACTTTTAGACCATCATGTTTGTGGTCATTAGGATTCGTATTCTTATTCACTTTGGGGGGATTAACAGGGATTGTACTATCAAACTCATCAATTGATATTACCCTTCATGATACATACTATGTAGTAGCCCACTTTCATTATGTATTATCCATAGGAGCAGTTTTTGCCATTATAGCTAGATTTATTCAATGATATCCTTTATTCACAGGAATATCAATAAATCCAAAATGATTAAAAACACAATTCTTCACAATATTTATTGGGGTAAACATAACTTTCTTTCCCCAACACTTCCTTGGATTAGCGGGGATACCACGACGATACTCAGATTATCCAGATATATATAATTCATGAAATATTATCTCATCAATAGGGGCTACAATCTCAATATTAAGAATAATAATGTTCATTATAATTATTTGAGAAAGAATATCCACAAATCGACAAACCATTTTTTCATCACAAATAATCAGATCATTAGAATGAATTCATAATATACCCCCTAATGAACACTCCTATAGAGAATTACCAATTCTAATTAAATTCTAATATGGCAGATTTATTAGAAATAACAACTTGACCTAATTTAAGAATACAAGATAGAATTTCACCCTTAATAGAACAATTAATATTCTTTCATGACCATATTATAATTATTCTAGTAATAATCATAACAATAATTAGATATATAATAATTAATACCATATTAAGAAATAAAATAAATCGAAATTTAATTGAAGGTCAAATAATTGAACTAATATGAACAATCGTACCCACAATAACCCTATTTCTTATTGCAGCACCTTCTTTACGACTCTTATATCTGATAGATGAGATTAATAAGCCAATATTAACTACAAAAACAATTGGTCATCAATGGTACTGAACATATGAATATTCAGATTTTATAGAAAAAGAATTCGATTCATATATAGAAAATTTTGAAACAAATAAAAATTTACGTCTATTAGAATCTGATAATCGATTAACATTACCATCAAACATATTTATCCGAATAATAGTAACATCAACTGATGTTATTCATTCGTGAACTTTACCTTCAACAGGAGTAAAAATTGATGGGACTCCAGGACGACTTAACCAATCAAGAATTATACTAAATCGAAGAGGGTTAGTTTATGGTCAATGTTCAGAGATTTGTGGGGCAAATCATAGATTCATGCCAATCGTAATTGAAAGTATTCCCATTAATATATTTATCAAATGAATAATAAAATCATCAGATGACTGAAAGCA-----------------------------------------actggtggagtgaagaagcctcaccgctaccgtcctggaactgtagctctgagagaaatcaggcgataccagaagagcaccgagctgctgattagaaagttgcctttccagcgtcttgtgcgtgagattgcNcaggacttcaagacagacctccgcttccagagctctgcagtaatggcactgcaggaggcaagcgaggcctacctggtgggtctgtttgaggacaccaacctgtgtgccattcacgccaagagggtcaccatcatgccc
>SLT069_Phyllium_crapulatum
gattttatttaatggccgcggtattttgaccgtgcaaaggtagcataatcattagcttattaattgtaagattgtatgaatggttggacgaaatattggctgtcttatttttattaattagaatttaatttttgagttaaaaagcttaaatttttttaaaggacgagaagaccctatagatctttattttcattattat---tttatttttg-------tt--cttttttattttttgaatttttggttggggtgatttggggaagttattaactccttat-tttttttttcattaatttatgtttaattgatcttttattattggttataaaaaaaagataccttagggataacagcgtaatttcttttgaaagttcatattgacaagggaaattgcgacctccatgttgaattaaaataaatggtagggggaaaattttaactactagggctgttcgacctttaaaatcttacatgatctgagtNNNNNNNNNNNNNNNNNNNNNNNNNNNNNNNNNNNNNNNNNNNNNNNNNNNNNNNNNNNNNNNNNNNNNNNNNNNNNNNNNNNNNNNNNNNNNNNNNNNNNNNNNNNNNNNNNNNNNNNNNNNNNNNNNNNNNNNNNNNNNNNNNNNNNNNNNNNNNNNNNNNNNNNNNNNNNNNNNNNNNNNNNNNNNNNNNNNNNNNNNNNNNNNNNNNNNNNNNNNNNNNNNNNNNNNNNNNNNNNNNNNNNNNNNNNNNNNNNNNNNNNNNNNNNNNNNNNNNNNNNNNNNNNNNNNNNNNNNNNNNNNNNNNNNNNNNNNNNNNNNNNNNNNNNNNNNNNNNNNNNNNNNNNNNNNNNNNNNNNNNNNNNNNNNNNNNNNNNNNNNNNNNNNNNNNNNNNNNNNNNNNNNNNNNNNNNNNNNNNNNNNNNNNNNNNNNNNNNNNNNNNNNNNNNNNNNNNNNNNNNNNNNNNNNNNNNNNNNNNNNNNNNNNNNNNNNNNNNNNNNNNNNNNNNNNNNNNNNNNNNNNNNNNNNNNNNNNNNNNNNNNNNNNNNNNNNNNNNNNNNNNNNNNNNNNNNNNNNNNNNNNNNNNNNNNNNNNNNNNNNNNNNNNNNNNNNNNNNNNNNNNNNNNNNNNNNNNNNNNNNNNNNNNNNNNNNNNNNNNNNNNNNNNNNNNNNNNNNNNNNNNNNNNNNNNNNNNNNNNNNNNNNNNNNNNNNNNNNNNNNNNNNNNNNNNNNNNNNNNNNNNNNNNNNNNNNNNNNNNNNNNNNNNNNNNNNNNNNNNNNNNNNNNNNNNNNNNNNNNNNNNNNNNNNNNNNNNNNNNNNNNNNNNNNNNNNNNNNNNNNNNNNNNNNNNNNNNNNNNNNNNNNNNNNNNNNNNNNNNNNNNNNNNNNNNNNNNNNNNNNNNNNNNNNNNNNNNNNNNNNNNNNNNNNNNNNNNNNNNNNNNNNNNNNNNNNNNNNNNNNNNNNNNNNNNNNNNNNNNNNNNNNNNNNNNNNNNNNNNNNNNNNNNNNNNNNNNNNNNNNNNNNNNNNNNNNNNNNNNNNNNNNNNNNNNNNNNNNNNNNNNNNNNNNNNNNNNNNNNNNNNNNNNNNNNNNNNNNNNNNNNNNNNNNNNNNNNNNNNNNNNNNNNNNNNNNNNNNNNNNNNNNNNNNNNNNNNNNNNNNNNNNNNNNNNNNNNNNNNNNNNNNNNNNNNNNNNNNNNNNNNNNNNNNNNNNNNNNNNNNNNNNNNNNNNNNNNNNNNNNNNNNNNNNNNNNNNNNNNNNNNNNNNNNNNNNNNNNNNNNNNNNNNNNNNNNNNNNNNNNNNNNNNNNNNNNNNNNNNNNNNNNNNNNNNNNNNNNNNNNNNNNNNNNNNNNNNNNNNNNNNNNNNNNNNNNNNNNNNNNNNNNNNNNNNNNNNNNNNNNNNNNNNNNNNNNNNNNNNNNNNNNNNNNNNNNNNNNNNNNNNNNNNNNNNNNNNNNNNNNNNNNNNNNNNNNNNNNNNNNNNNNNNNNNNNNNNNNNNNNNNNNNNNNNNNNNNNNNNNNNNNNNNNNNNNNNNNNNNNNNNNNNNNNNNNNNNNNNNNNNNNNNNNNNNNNNNNNNNNNNNNNNNNNNNNNNNNNNNNNNNNNNNNNNNNNNNNNNNNNNNNNNNNNNNNNNNNNNNNNNNNNNNNNNNNNNNNNNNNNNNNNNNNNNNNNNNNNNNNNNNNNNNNNNNNNNNNNNNNNNNNNNNNNNNNNNNNNNNNNNNNNNNNNNNNNNNNNNNNNNNNNNNNNNNNNNNNNNNNNNNNNNNNNNNNNNNNNNNNNNNNNN-atcctgaattcgaaaggggttggattcagatcctaccgttc-gcatactaggtcagccccgccgcggatggtgccggtcgcccgctgcgattcatttcgtctgcggtgtcgtttctggtatccacccggcggtg-gttgaccaccatcgcggagggtcgcacttctcccctagtagaaacgtcgcgacccgttgggtgccggccaaaggcctgggaaggaggcccgcgcgtcccgtggtgttcgccacgggcgtgcggactcccggtgacccggccggctgcccgacggtatgaccagaggagccgatccgctgaatgtgaaacactgtggtttgtgaagcgtgcggcccggcgccgatacgtgcggggattgaggtgtaaaccgggggttcccgtgcgcagcacggtcccggccccgctgcgttgtcggttgtcggtgtcctcgcactggatcgatactcccgtctgcgacgcccatcttcggatggtctcccgATCTCACATATCATTCTTCATGAGAGAGGAAAAAAAGAGGTCTTTGGTAACTTAGGAATAATCTTTGCCATAAGAGCAATCGGATTATTAGGATTTATTGTATGAGCACATCACATGTTTACTGTAGGAATAGATGTTGATACACGAGCCTACTTCACTTCAGCAACAATAATTATTGCAGTACCAACAGGTATTAAAGTATTTAGATGACTAACAACTATACATGGATCAAACTTAACATTTAGACCATCCTGCTTATGGGCTATGGGATTTGTATTCTTATTTACACTAGGGGGTCTAACAGGTATCGTTTTATCAAATTCATCAATTGATATTACCCTACATGACACATATTATGTGGTTGCCCACTTCCATTATGTACTATCTATAGGAGCAGTATTTGCAATCATAGCAGGATTTGTACAATGATACCCTTTATTTACAGGAATATCAATAAATCCAAAATGATTAAAAACTCAATTCTTCATTATATTTATTGGGGTAAACATGACTTTCTTCCCACAGCACTTCCTAGGATTAGCCGGTATACCCCGGCGATACTCGGACTATCCGGACATATTTACATCATGAAATATTATCTCATCAGTGGGAGCACTCATTTCAACAATAAGAACAATAATATTTATCATAATTGTATGAGAGAGATTAATATCATCACGAAAGGCCCTTTTTAGATCAAACATAATTAGATCACTGGAGTGGGTTCAAAAAACACCCCCCAACGAACACACTTATAGAGAATTACCAGTACTCATTAAATTCTAATATGGCAGATNNNNNNNNNNNNNNNNNNNNNNNNNNNNNNNNNNNNNNNNNNNNNNNNNNNNNNNNNNNNNNNNNNNNNNNNNNNNNNNNNNNNNNNNNNNNNNNNNNNNNNNNNNNNNNNNNNNNNNNNNNNNNNNNNNNNNNNNNNNNNNNNNNNNNNNNNNNNNNNNNNNNNNNNNNNNNNNNNNNNNNNNNNNNNNNNNNNNNNNNNNNNNNNNNNNNNNNNNNNNNNNNNNNNNNNNNNNNNNNNNNNNNNNNNNNNNNNNNNNNNNNNNNNNNNNNNNNNNNNNNNNNNNNNNNNNNNNNNNNNNNNNNNNNNNNNNNNNNNNNNNNNNNNNNNNNNNNNNNNNNNNNNNNNNNNNNNNNNNNNNNNNNNNNNNNNNNNNNNNNNNNNNNNNNNNNNNNNNNNNNNNNNNNNNNNNNNNNNNNNNNNNNNNNNNNNNNNNNNNNNNNNNNNNNNNNNNNNNNNNNNNNNNNNNNNNNNNNNNNNNNNNNNNNNNNNNNNNNNNNNNNNNNNNNNNNNNNNNNNNNNNNNNNNNNNNNNNNNNNNNNNNNNNNNNNNNNNNNNNNNNNNNNNNNNNNNNNNNNNNNNNNNNNNNNNNNNNNNNNNNNNNNNNNNNNNNNNNNNNNNNNNNNNNNNNNNNNNNNNNNNNNNNNNNNNNNNNNNNNNNNNNNNNNNNNNNNNNNNNNNNNNNNNNNNNNNNNNNNNNNNNNNNNNNNNNNNNNNNNNNNNNNNNNNNNNNNNNNNNNNNNNNNNNNNNNNNNNNNNNNNNNNNNNNNNNNNNNNNNNNNNNNNNNNNNNNNNNNNNNNNNNNNNNNNNNNNNNNNNNNNNNNNNNNNNNNNNNNNNNNNNNNNNNNNNNNNNNNNNNNNNNNNNNNNNNNNNNNNNNNNNNNNNNNNNNNNNNNNNNNNNNNNNNNNNNNNNNNNNNNNNNNNNNNNNNNNNNNNNNNNNNNNNNNNNNNNNNNNNNNNNNNNNNNNNNNNNNNNNNNNNNNNNNNNNNNNNNNNNNNNNNNNNNN
>16-051_Phyllium_mabantai_2
-----------------------------------------------------------------------------------------------------------tattaattatttaaaatttaatttttgagttaaaaagcttaaatttttttaaaggacgaaaaaaccctatanatctttattttcataatttt---attgattttg---tattta--tttatttatttattgaatttttggttggggtgatcttgaaaaataattaactctttat-tttttttttcatttatttttgtaaaattg-------------------------------------------------------------------------------------------------------------------------------------------------------------------------------tcattaaatcagttatggttccttagatcgtaccacatgacttggataactgtggtaattctagagctaatacatgcaaacagagtcccgaccagaaatggaagggatgcttttattagatcaaaaccaatcggccggctcgtccggtccgtttgctttggtgactctggataactttcagctgatcgcacggtccccgcaccggcgacgcatctttcaaatgtctgccttatcaactgtcgatggtaggttctgcgcctaccatggttgtaacgggtaacggggaatcagggttcgattccggagagggagcctgagaaacggctaccacatccaaggaaggcagcaggcgcgcaaattacccactcccggcacggggaggtagtgacgaaaaataacgatacgggactcatccgaggccccgtaatcggaatgagtacactttaaaccctttaacgagtatccattggagggcaagtctggtgccagcagccgcggtaattccagctccaatagcgtatattaaagttgttgcggttaaaaagctcgtagttggacttgtgtcccacgctgtcggttcaccgttcgtcggtgtttaactggcatgcccgtgcggacgtcctgccggtggatgcggtcggccgcgggcctctggtctgcgcgtcggcggtccgattcaatcctaccgcggtgctcttcaccgagtgtcgaggtgggccggcacgtttactttgaacaaattagagtgctcaaagcaggcagttgttcgcctgaatattgtgtgcatggaataatggaataggacctcggttctattttgttggttttcggaacttgaggtaatgattaatagggacagacgggggcattcgtattgcgacgttagaggtgaaattcttggatcgtcgcaagacgaacctaagcgaaagcatttgccatgagtgttttcattaatcaagaacgaaagttagaggttcgaaggcgatcagataccgccctagttctaaccataaacgatgccagcnagcgatccgccgaagttcctccgatgactcggcgggcagcttccgggaaaccaaagcttttgggttccgggggaagtatggttgcaaagctgaaacttaaaggaattgacggaagggcaccaccaggagtggagcctgcggcttaatttgactcaacacgggaaacctcaccaggcccggacaccggaaggattgacagattgagagctctttcttgattcggtgggtggtggtgcatggccgttcttagttggtggagcgatttgtctggttaattccgataacgaacgagactctggcctgctaactagtcgcttccggtatccattcgtgctaccggcgacaaatgatcttcttagagggacaggcggcttctagccgcacgagattgagcaataacaggtctgtgatgcccttagatgttctgggccgcacgcgcgctacactgaaggaatcagcgtgtcctcctagcccgaaagggccgggtaacccgttgaacctccttcgtgctagggattggggcttgcaattgttccccatgaacgaggaattcccagtaagcgcgagtcataagctcgcgttgattacgtccctgccctttgtacacaccgcccgtcgctactaccgattgaatgatttagtgaggtcttcggaccggtgcgcgacggctccttgcgtgccgttgatgttgctggaaagatgaccaaacttgatcatttagaggaagtaaaagtcgtaacaaggtttccgtaggtgaacctNNNNNNNNNNNNNNNNNNNNNNNNNNNNNNNNNNNNNNNNNNNNNNNNNNNNNNNNNNNNNNNNNNNNNNNNNNNNNNNNNNNNNNNNNNNNNNNNNNNNNNNNNNNNNNNNNNNNNNNNNNNNNNNNNNNNNNNNNNNNNNNNNNNNNNNNNNNNNNNNNNNNNNNNNNNNNNNNNNNNNNNNNNNNNNNNNNNNNNNNNNNNNNNNNNNNNNNNNNNNNNNNNNNNNNNNNNNNNNNNNNNNNNNNNNNNNNNNNNNNNNNNNNNNNNNNNNNNNNNNNNNNNNNNNNNNNNNNNNNNNNNNNNNNNNNNNNNNNNNNNNNNNNNNNNNNNNNNNNNNNNNNNNNNNNNNNNNNNNNNNNNNNNNNNNNNNNNNNNNNNNNNNNNNNNNNNNNNNNNNNNNNNNNNNNNNNNNNNNNNNNNNNNNNNNNNNNNNNNNNNNNNNNNNNNNNNNNNNNNNNNNNNNNNNNNNNNNNNNNNNNNNNNNNNNNNNNNNNNNTCTCATATTATCTCACATGAAAGAGGAAAAAAAGAAGTTTTTGGTAACCTAGGAATAATCTTTGCCATAGCCGCAATTGGTTTACTAGGATTTGTAGTATGAGCACATCATATATTTACTGTAGGAATAGATGTTGATACACGAGCATACTTTACCTCAGCAACAATAATTATTGCAGTGCCTACTGGAATTAAAGTATTTAGATGATTAACAACTATATATGGATCTAAATTAACTTTTAGACCATCGTGTCTGTGGGCATTAGGATTTGTATTTTTATTTACATTGGGGGGATTAACAGGAATTGTATTATCAAACTCATCAATTGATATCACCCTACATGACACTTATTATGTAGTGGCCCACTTCCATTATGTATTATCAATAGGAGCAGTATTTGCAATTATATCTGGATTCATTCAATGGTACCCATTATTTACCGGACTATCAATAAAACCTAAATGATTAAAAATTCAATTCTTTACTATATTTATTGGAGTTAATATAACATTTTTCCCCCAACACTTTCTGGGATTAGCAGGAATACCACGGCGATATTCTGATTACCCCGACATATACACATCATGAAATATTATTTCATCAATAGGGGCTTTAATATCAACATTAAGAATATTAATATTCATCATAATCATATGAGAAAGACTATCATCAACACGAAAAACTCTATTTAGATCACAAATAACTAGAGCACTAGAATGAACTCATAATATACCACCTAATGAACACACTTACTCAGAATTACCAATTATAATTAAATTCTAATATGGCAGATNNNNNNNNNNNNNNNNNNNNNNNNNNNNNNNNNNNNNNNNNNNNNNNNNNNNNNNNNNNNNNNNNNNNNNNNNNNNNNNNNNNNNNNNNNNNNNNNNNNNNNNNNNNNNNNNNNNNNNNNNNNNNNNNNNNNNNNNNNNNNNNNNNNNNNNNNNNNNNNNNNNNNNNNNNNNNNNNNNNNNNNNNNNNNNNNNNNNNNNNNNNNNNNNNNNNNNNNNNNNNNNNNNNNNNNNNNNNNNNNNNNNNNNNNNNNNNNNNNNNNNNNNNNNNNNNNNNNNNNNNNNNNNNNNNNNNNNNNNNNNNNNNNNNNNNNNNNNNNNNNNNNNNNNNNNNNNNNNNNNNNNNNNNNNNNNNNNNNNNNNNNNNNNNNNNNNNNNNNNNNNNNNNNNNNNNNNNNNNNNNNNNNNNNNNNNNNNNNNNNNNNNNNNNNNNNNNNNNNNNNNNNNNNNNNNNNNNNNNNNNNNNNNNNNNNNNNNNNNNNNNNNNNNNNNNNNNNNNNNNNNNNNNNNNNNNNNNNNNNNNNNNNNNNNNNNNNNNNNNNNNNNNNNNNNNNNNNNNNNNNNNNNNNNNNNNNNNNNNNNNNNNNNNNNNNNNNNNNNNNNNNNNNNNNNNNNNNNNNNNNNNNNNNNNNNNNNNNNNNNNNNNNNNNNNNNNNNNNNNNNNNNNNNNNNNNNNNNNNNNNNNNNNNNNNNNNNNNNN--------------------gctcgtaagagcgcccctgcaactgggggagtgaagaagcctcaccgctaccgtcctggaacagttgccttgagagaaatcaggcgttaccagaagagcaccgagctgctgattcgaaagttgcctttccagcgccttgtgcgtgaaattgcccaggacttcaagacggacctccgcttccagagctctgcagtaatggcactgcaggaggcgagcgaggcctacctggtgggtctttttgaggacaccaacctgtgtgccattcacgccaagagggtcaccatcatgccc
>17-206_Phyllium_samarense
gatttaatttaatggccgcggtattttgaccgtgcaaaggtagcataatcattagcttattaattgtaagattgtatgaatggttggacgaaatattgactgtctcattattaatattttgaatttaaatttttagttaaaaagcttaaatttttttaaaggacgagaagaccctatagatctttattttcattattat--gttattttttg-------tttagatttatattttttgaatttttagttggggtgatttttagatataactaactctttat-tttttttttcattaatttttgtttaattgatcttttattattgttcataagattaanataccttagggataacagcgtaattctttttgagagttcatattgacaaaggagattgcgacctcgatgttgaattaanattaatattaggtgtagaagtctagttgttaggtctgttcgacctttaaaatcttacatgatctgagttcattaaatcagttatggttccttagatcgtaccacatgacttggataactgtggtaattctagagctaatacatgcaaacagagtcccgaccagaaatggaagggatgcttttattagatcaaaaccaatcggccggctcgcccggtccgtttgctttggtgactctggataactttgagctgatcgcacggtcctcgtaccggcgacgcatctttcaaatgtctgccttatcagctgtcgatggtaggttctgcgcctaccatggttgtaacgggtaacggggaatcagggttcgattccggagagggagcctgagaaacggctaccacatccaaggaaggcagcaggcgcgcaaattacccactcccggcacggggaggtagtgacgaaaaataacgatacgggactcatccgaggccccgtaatcggaatgagcacactttaaacgctttaacgagtatccattggagggcaagtctggtgccagcagccgcggtaattccagctccaatagcgtatattaaagttgttgcggttaaaaagctcgtagttggacttgtgtcccacgctgtcggttcaccgttcgtcggtgtttaactggcatgcccgtgtggacgtcctgccggtggatgcggtcggccgtgggcctctggtctgcgcgtcggcggtccgatggaatcctaccgcggtgctcttcaccgagtgtcgaggtgggccggcacgtttactttgaacaaattagagtgctcaaagcaggcagtggttcgcctgaatattgtgtgcatggaataatggaataggacctcggttctattttgttggttttcggaacttgaggtaatgattaatagggacagacgggggcattcgtattgcgacgttagaggtgaaattcttggatcgtcgcaagacgaacctaagcgaaagcatttgccatgagtgttttcattaatcaagaacgaaagttagaggttcgaaggcgatcagataccgccctagttctaaccataaacgatgccagctagcgatccgccgaagttcctccgatgactcggcgggcagcttccgggaaaccaaagcttttgggttccgggggaagtatggttgcaaagctgaaacttaaaggaattgacggaagggcaccaccaggagtggagcctgcggcttaatttgactcaacacgggaaacctcaccaggcccggacaccggaaggattgacagattgagagctctttcttgattcggtgggtggtggtgcatggccgttcttagttggtggagcgatttgtctggttaattccgataacgaacgagactctggcctactaactagtcgcttccggtatcccttcgtgctaccggcgacaaatgatcttcttagagggacaggcggcttctagccgcacgagattgagcaataacaggtctgtgatgcccttagatgttctgggccgcacgcgcgctacactgaaggaatcagcgtgtcctcctagcccgaaagggccgggtaacccgttgaacctccttcgtgctagggattggggcttgcaattgttccccatgaacgaggaattcccagtaagcgcgagtcataagctcgcgttgattacgtccctgccctttgtacacaccgcccgtcgctactaccgattgaatgatttagtgaggtcttcggaccggtgcgcgacggctcctcgcgagccgttgatgttgctggaaagatgaccaaacttgatcatttagaggaagtaaaagtcgtaacaaggtttccgtaggtgaacctaatcctgaattcgaaaggggttggattcagatcttgccgttc-gcatactagg-cagccccactgcggatggtgccggtcgcccgcggcgattaatttcgtttgcggtgtcgtttctggtgtccactcggtggtg-gcttgccaacttcacggagggtcgcatttctcccctagtagaaacgtcgcgacctgttgggtgccggccgaaggcctgggaaggaagcccgcgcatcctgtggtggttgccacaggcgtgcggactcccggtgacccggccggctgcccgacggtatgaccagaggagccgatccgctgaatgggaaacactgtggtttgtgaagcgtgcggcctggtgccgatacgtgcggggattgaggtgtaaaccgggggtgcccatgcgaagcacggtcccggccctgctgcgttgtcggttgccggtgtcctcgcactggatcgatactcccgtctgcgacgcccaccttcggatggtctcccgATTTCACATATTATTTCACATGAAAGTGGAAAAAAAGAAGTTTTTGGTAATCTAGGAATAATTTTCGCTATAGCAGCAATTGGTTTACTAGGATTTGTGGTTTGGGCACATCATATATTTACAGTAGGAATAGATGTAGATACACGAGCATATTTCACTTCAGCTACTATAATTATTGCAGTACCCACGGGCATTAAAGTATTTAGATGACTAACAACNATATATGGATCAAAATTGACTTTTAGTCCATCATGCTTATGAGCATTAGGATTTGTATTCCTATTCACATTAGGGGGGTTAACAGGAATTGTATTATCAAATTCATCAATTGACATTACCCTTCATGATACATACTATGTAGTGGCCCATTTCCATTATGTACTATCAATAGGAGCAGTATTCGCAATTATAGCAGGATTTATTCAATGATACCCTTTATTTACAGGATTATCAATAAACCCTAAATGATTAAAAATTCAATTTTTTACTATATTTATCGGAGTAAATTTAACTTTCTTTCCTCAACATTTTCTAGGATTAGCAGGTATACCACGACGATATTCTGATTATCCAGATATATATACATCATGAAATATTATTTCATCTATAGGAGCATTAATATCAACATTAAGAATAATAATATTTATTATAATTTTATGAGAAAGACTATCTTCAACACGAAAAGTAATATTCAGATCACAAATAATTAGATCATTAGAATGAGTTCATAATATACCACCTAATGAACACACTTATTCAGAATTACCAATTCTAATTAAATTCTAATATGGCAGATNNATTAGAAATAACAACTTGACCCAATTTAATTCTACAAGACAGAATTTCCCCATTAATAGAACAGTTAGTATTTTTTCACGATCACATCATAATGATCCTAATAATAATTGTAACAATAGTAACATATTTAATAATTAATATTATAATAGGAAATAAATTAAATCGAAACTTATTAGAAGGACAAATAATTGAATTAATTTGAACAATTACACCAGCATTAACATTATTCTTTATTGCAGCACCATCTTTACGATTATTATATTTAATAGACGAAATTAATAAACCAATAATAACAATAAAAGCAGTAGGACATCAATGATATTGATCATATGAATATTCAGATTTTATTGAATCAGAATTTGATTCATATATAGAAAATTATGAAAAAAACATAAATATACGATTATTAGATACAGATAACCGAATCACTTTACCTTCAAATATTTTTATCCGAATAATAGTTACATCAACAGATGTAATTCACTCATGAACTTTACCTTCAACAGGTATTAAAATTGATGGAACTCCTGGACGATTAAATCAATCAAGAATAATACTAAATCGTGGGGGACTAATTTACGGTCAATGCTCTGAAATTTGTGGAACAAATCATAGTTTTATACCTATTGTAGTTGAAAGAGTTCCTATTAATACATTTATTAAATGAATAATAAAATCATCAGATGACTGAAAGCAagcagcttgccacaaaagcggctcgtaagagcgcccctgcaactggtggagtgaagaagcctcaccgctaccgtcctggaacagttgccttgagagaaatcaggcgttaccagaagagcaccgagctgctgattcgaaagttgcctttccagcgccttgtgcgtgaaattgcccaggacttcaagacggacctccgcttccagagctctgcagtaatggcactgcaggaggcgagcgaggcctacctggtgggtctttttgaggacaccaacctgtgtgccattcacgccaagagggtcaccatcatgcc-
>16-060_Phyllium_ericoriai_1
---------------------------------------------------tagacttattaattataagcttgtatgaatggttggacgaaatattaactgtctcatatttatt-attagaatttaatttttgagttaaaaagcttaaattttattaaaggacgagaagaccctatagatctttattttcaagattta--tttttttttag-------ta-tttatttataatattgaatttttagttggggtgactttgggatataattaactctttat-tttttttttcatttatttatgtttatttgaccttttattattgtttataaaattaaaataccttagggataacagcgtaattctttttaaaagttcttattgacnaaggaaattgcgacctcgatgttgaattaaaattaatattaggtgaaaaagcttaattattaggtctgttcgacctttaaaatcttacatgatctgagt------------------------------------------------------------------------------------------------------------------------------------------------------------------------------------------------------------------------------------------------------------------------------------------------------------------------------------------------------------------------------------------------------------------------------------------------------------------ctttaacgagtatccattggagggcaagtctggtgccagcagccgcggtaattccagctccaatagcgtatattaaagttgttgcggttaaaaagctcgtagttggacttgtgtcccacgctgtcggttcaccgttcgtcggtgtttaactggcatgcccgtgtggacgtcctgccggtggatgcggtcggccgtgggcctctggtctgcgcgtcggcggtccgatgacgtactacagtcatgctcttcaccgagtgtcgaggtgggccggcacgtttactttgaacaaattagagtgctcaaagcaggcagtggttcgcctgaatattgtgtgcatggaataatggaataggacctcggttctattttgttggttttcggaacttgaggtaatgattaatagggacagacgggggcattcgtattgcgacgttagaggtgaaattcttggatcgtcgcaagacgaacctaagcgaaagcatttgccatgagtgttttcattaatcaagaacgaaagttagaggttcgaaggcgatcagataccgccctagttctaaccataaacgatgccagctagcgatccgccgaagttcctccgatgactcggcgggcagcttccgggaaaccaaagcttttgggttccgggggaagtatggttgcaaagctgaaacttaaaggaattgacggaagggcaccaccaggagtggagcctgcggcttaatttgactcaacacgggaaacctcaccaggcccggacaccggaaggattgacagattgagagctctttcttgattcggtgggtggtggtgcatggccgttcttagttggtggagcgatttgtctggttaattccgataacgaacgagactctggcctgctaactagtcgcttccggtatcccttcgtgctaccggcgacaaatgatcttcttagagggacaggcggcttctagccgcacgagattgagcaataacaggtctgtgatgcccttagatgttctgggccgcacgcgcgctacactgaaggaatcagcgtgtcctcctagcccgaaagggccgggtaacccgttgaacctccttcgtgctagggattggggcttgcaattgttccccatgaacgaggaattcccagtaagcgcgagtcataagctcgcgttgattacgtccctgccctttgtacacaccgcccgtcgctactaccgattgaatgatttagtgaggtcttcggaccggtgcgcgacggctcctcgcgagccgttgatgttgctggaaagatgaccaaacttgatcatttagaggaagtaaaagtcgtaacaaggtttccgtaggtgaacct--tcctgaattcgaaaggggttggattcaaatcctaccgatt-gcatactagg-cagccccactgcggatggtgccggtcgcccgcggcgattaatttcgtttgcggtgtcgtttctggcgtccactcggtggtccgctgaccaaaatctcggagggtcgcacttctcccctagtagaaacgtcgcgacccgttgggtgccggccaaaggcctgggaaggaagcccgcgcgtcctgtggtggttgccacaggcgtgcggactcccggtgacccggccggctgcccgacggtatgaccagaggagccgatccgctgaatgggaaacactgtggtttgtgaagcgtgcggcctggcgccgatacgtgcggggattgaggtgtaaaccgggggttcccgtgcgaagcacggtcccggccccgctgcgttgtcggttgccggtgtcctcgcactggatcgatactcccgtctgcgacgcccatcttcggatggtctcccgATCTCACATATCATCTCACATGAAAGAGGGAAAAAAGAAGTTTTCGGTAATCTAGGAATAATTTTTGCCATAGCTGCAATTGGTTTATTAGGCTTTGTAGTATGAGCACATCATATATTTACAGTAGGAATAGATGTAGATACACGGGCTTACTTCACCTCAGCAACTATAATCATTGCTGTACCTACAGGTATTAAAGTGTTTAGATGACTAACAACCATATATGGATCAAAAATAACATTTAGACCAACTTGTCTGTGAGCTTTAGGATTTGTATTTTTATTTACATTAGGGGGTTTAACAGGTATTGTATTATCAAATTCTTCAATTGATATTACCCTTCACGATACATATTATGTAGTTGCCCATTTTCACTATGTACTATCTATAGGTGCAGTATTTACAATTATAGCAAGATTTATTCAATGATATCCACTATTTACGGGGCTATCAATAAACCCTAAATGACTAAAAATTCAATTTTACACTATATTTATAGGGGTAAATATAACATTCTTCCCACAACACTTTCTTGGACTTTCAGGAATACCACGACGATATTCAGATTATCCTGATATGTACACAACATGAAATATTATTTCATCAATAGGCGCACTGATTTCAACATTAAGAATAATAATATTCATTATAATTATCTGAGAAAGATTATCTTCAACACGAAAGACAATTTTTGGGTCACATATAGTAAGATCATTAGAATGAATCCAAAATATACCTCCTAATGAACATTCTTATAATGAACTACCTTTACTAATTAAATTCTAATATGGCAGATTTATTAGAAATAACAACGTGACCTAACTTATATTTCCAAGATAGAATATCACCTTTAATAGAACACTTAATATTATTCCATGATCATATCATAATAATTTTAATAATAATTGTAACAATAGTAAGATATGTAATAATTAATATTATAACAAGAAATAAATTAAATCGAAATATATTAGAAGGACAAACAATTGAATTAATTTGAACAGTAACTCCTGCTATAACGTTATTTTTCATTGCAGCACCCTCACTACGACTACTATATCTAATAGATGAAATTAATAAACCAATAATAACAATAAAAGCAGTAGGTCATCAGTGATATTGATCATATGAATATTCAGATTTTGTTGAAACTGAATTTGACTCATATATAGAAAATTATGAAAGAAACAAAAATCTACGGTTATTAGAATCTGATAATCGATTAACACTACCATCTAATACCTTTATTCGGATAATAGTAACATCTACTGATGTTATCCATTCTTGAACATTACCCTCTTCAGGGGTTAAAATTGATGGGACTCCCGGACGATTGAATCAATCAAGAATAATAATTAACCGAACAGGACTAATATATGGTCAATGCTCAGAAATTTGTGGAACAAACCACAGATTCATGCCCATTGTTATTGAAAGAATTCCTATTAATATATTCATTAAATGAATAATAAAATCATCAGATGACTGAAAGCA------------------------------------------------gagtgaagaagcctcaccgctaccgtcctggaacagttgccctgagagaaatcaggcggtaccagaagagcaccgagctgctgattcggaagttgccgttccagcgccttgtgcgtgagattgcgcaggacttcaagacggacctccgcttccagagctctgcagtaatggcactgcaggaggcgagcgaggcctacctggtgggtctttttgaggacaccaacctgtgtgccattcacgccaagagggtcaccatcatgccc
>16-121_Phyllium_fallorum
tgattaatttaatggccgcggtatattgaccgtgcaaaggtagcataatcattagcttattaattgtaagattgtatgaatggttggacgaaatattagctgtctcgtaattattattttgaatttaaattttgagttaaaaagcttaaatttttttataggacgagaagaccctatagatctttattttcaatttttt--atttatttttg-------ta---ttattaatttattgtatttttaattggggtgattttgagatattattaactctttat-ttttttttttatttatttatatttaattgatcttttattattgtttataaaattaaaataccttagggataacagcgtaattctttttgagagttcatattgacggaaganattgcgacctcgatgttgaattaanattaatattggatgtagaagtttaattgttaggtctgttcgacctttaaattcttacatgatctgagtNNNNNNNNNNNNNNNNNNNNNNNNNNNNNNNNNNNNNNNNNNNNNNNNNNNNNNNNNNNNNNNNNNNNNNNNNNNNNNNNNNNNNNNNNNNNNNNNNNNNNNNNNNNNNNNNNNNNNNNNNNNNNNNNNNNNNNNNNNNNNNNNNNNNNNNNNNNNNNNNNNNNNNNNNNNNNNNNNNNNNNNNNNNNNNNNNNNNNNNNNNNNNNNNNNNNNNNNNNNNNNNNNNNNNNNNNNNNNNNNNNNNNNNNNNNNNNNNNNNNNNNNNNNNNNNNNNNNNNNNNNNNNNNNNNNNNNNNNNNNNNNNNNNNNNNNNNNNNNNNNNNNNNNNNNNNNNNNNNNNNNNNNNNNNNNNNNNNNNNNNNNNNNNNNNNNNNNNNNNNNNNNNNNNNNNNNNNNNNNNNNNNNNNNNNNNNNNNNNNNNNNNNNNNNNNNNNNNNNNNNNNNNNNNNNNNNNNNNNNNNNNNNNNNNNNNNNNNNNNNNNNNNNNNNNNNNNNNNNNNNNNNNNNNNNNNNNNNNNNNNNNNNNNNNNNNNNNNNNNNNNNNNNNNNNNNNNNNNNNNNNNNNNNNNNNNNNNNNNNNNNNNNNNNNNNNNNNNNNNNNNNNNNNNNNNNNNNNNNNNNNNNNNNNNNNNNNNNNNNNNNNNNNNNNNNNNNNNNNNNNNNNNNNNNNNNNNNNNNNNNNNNNNNNNNNNNNNNNNNNNNNNNNNNNNNNNNNNNNNNNNNNNNNNNNNNNNNNNNNNNNNNNNNNNNNNNNNNNNNNNNNNNNNNNNNNNNNNNNNNNNNNNNNNNNNNNNNNNNNNNNNNNNNNNNNNNNNNNNNNNNNNNNNNNNNNNNNNNNNNNNNNNNNNNNNNNNNNNNNNNNNNNNNNNNNNNNNNNNNNNNNNNNNNNNNNNNNNNNNNNNNNNNNNNNNNNNNNNNNNNNNNNNNNNNNNNNNNNNNNNNNNNNNNNNNNNNNNNNNNNNNNNNNNNNNNNNNNNNNNNNNNNNNNNNNNNNNNNNNNNNNNNNNNNNNNNNNNNNNNNNNNNNNNNNNNNNNNNNNNNNNNNNNNNNNNNNNNNNNNNNNNNNNNNNNNNNNNNNNNNNNNNNNNNNNNNNNNNNNNNNNNNNNNNNNNNNNNNNNNNNNNNNNNNNNNNNNNNNNNNNNNNNNNNNNNNNNNNNNNNNNNNNNNNNNNNNNNNNNNNNNNNNNNNNNNNNNNNNNNNNNNNNNNNNNNNNNNNNNNNNNNNNNNNNNNNNNNNNNNNNNNNNNNNNNNNNNNNNNNNNNNNNNNNNNNNNNNNNNNNNNNNNNNNNNNNNNNNNNNNNNNNNNNNNNNNNNNNNNNNNNNNNNNNNNNNNNNNNNNNNNNNNNNNNNNNNNNNNNNNNNNNNNNNNNNNNNNNNNNNNNNNNNNNNNNNNNNNNNNNNNNNNNNNNNNNNNNNNNNNNNNNNNNNNNNNNNNNNNNNNNNNNNNNNNNNNNNNNNNNNNNNNNNNNNNNNNNNNNNNNNNNNNNNNNNNNNNNNNNNNNNNNNNNNNNNNNNNNNNNNNNNNNNNNNNNNNNNNNNNNNNNNNNNNNNNNNNNNNNNNNNNNNNNNNNNNNNNNNNNNNNNNNNNNNNNNNNNNNNNNNNNNNNNNNNNNNNNNNNNNNNNNNNNNNNNNNNNNNNNNNNNNNNNNNNNNNNNNNNNNNNNNNNNNNNNNNNNNNNNNNNNNNNNNNNNNNNNNNNNNNNNNNNNNNNNNNNNNNNNNNNNNNNNNNNNNNNNNNNNNNNNNNNNNNNNNNNNNNNNNNNNNNNNNNNNNNNNNNNNNNNNN--------------------------tcatatcctaccgttt-gcatactagg-cagctccactgcggatggtgccggtcgcccgcggcgatttatttcgtttgcggtgtcgtttctggcgtccactcggtggtg-gctgaccaacttcacggagggtcgcacttctcccctagtagaaacgtcgcgacccgttgggtgccggccgaaggcctgggaaggaagcccgcgcgtcctgtggtggttgccacaggcgtgcggactcccggtgacccggccggctgcccgacggtatgaccagaggagccgatccgctgaatgggaaacactgtggtttgtgaagcgtg-------------------------------------------------------------------------------------------------------------------------------------------------------NNNNNNNNNNNNNNNTCACATGAAAGAGGAAAAAAAGAAGTTTTTGGAAATCTAGGTATAATTTTTGCTATAGCAGCAATTGGGTTACTAGGGTTTGTAGTTTGGGCACATCATATATTCACTGTGGGGATAGATGTAGATACACGAGCATATTTCACCTCAGCAACAATAATTATTGCAGTACCTACTGGAATTAAAGTATTTAGATGATTAACGACTATATATGGATCAAATTTAACTTTTAGACCATCATGTTTATGAGCACTAGGATTTGTATTTTTATTCACATTGGGGGGACTAACAGGTATTGTTTTATCAAATTCATCAATTGATATTACTTTACATGATACCTATTACGTAGTTGCTCACTTCCATTATGTTTTATCTATAGGAGCAGTATTCGCAATTATAGCAAGATTTATTCAATGATACCCATTATTTACGGGATTATCAATAAATCCTAAATGATTAAAGATTCAATTCTTCTCTATATTTATTGGGGTAAATTTAACTTTTTTCCCTCAACATTTTCTTGGTTTAGCTGGAATACCACGACGATATTCTGATTATCCAGACATATATATACCTTGAAATATTGTATCATCAATAGGAGCTTCAATATCTACATTTAGAATAATAATATTTATTATAATCATATGAGAAAGACTATCATCTAATCGAAAAACAATTTTTAGATCCCATATAATAAGATCATTAGAATGGGCTCATAAAATACCACCAAATGAACATACCTATAGAGAGTTACCAATTATAATCAAATTCTAATATGGCAGATNNNNNNNNAATAACAACTTGACCAAACTTAACTTTACAAGACAGAATTTCACCATTAATAGAACAGTTAATATTCTTCCATGATCATATCATAATAATTTTAATAATAATTGTAACAATAGTAAGATATATAATAATTAGTATTATAATAAGTAATAAACTAAACCGAAATCTTCTAGAAGGTCAGATAATTGAATTAACATGAACAGTAACACCTGCATTAACATTATTTTTTATTGCAGCACCATCACTACGACTATTATATTTAATAGATGAAATTAATAAACCAATAATAACAACAAAAGCAATGGGCCATCAATGATATTGATCGTATGAATATTCAGATTTTATAGAAACGGAATTCGACTCTTATATAGAAAATTATGAAAATAATTCAAATTTACGATTATTAGAATCAGATAATCGATTAACATTACCATCAAACATCTTTATTCGAATAATAGTTACATCTATAGACGTAATTCATTCGTGAACTTTACCATCTATAGGTATTAAAATTGATGGAACACCTGGACGGTTAAATCAGGCAAGAATAATAATTAACCGAAATGGTTTAATTTACGGGCAATGTTCTGAAATCTGTGGAACAAATCACAGATTCATACCTATTGTTGTAGAAAGAATTCCTATTAATATATTTATTAAATGAATAATAAAATCATCAGATGACTGAAAGCA---------------------------------cccctgcaactggtggagtgaagaagcctcaccgctaccgtcctggaactgtagctctgagagaaatcaggcgataccagaagagcaccgagctgctgattagaaagttgcctttccagcgtcttgtgcgtgagattgcNcaggacttcaagacagacctccgcttccagagctctgcagtaatggcactgcaggaggcaagcgaggcctacctggtgggtctgtttgaggacaccaacctgtgtgccattcacgccaagagggtcaccatcatgccc
>17-221_Phyllium_iyadaon
gatttaatttaatggccgcggtattttgaccgtgcaaaggtagcataatcattagcttattaattgtaagattgtatgaatggttggacgaaatattatctgtctcatttttaat-attagaatttaattttttggttaaaaagcctaaattttattaatggacgagaagaccctatagatctttatttttaatatttt---tattattttg-------ca--tttattaatttattaaattttttattggggtgatattgagatataattaactcttatt-tttttttttcattgatttatgtttaattgaccttttattattgtttataaaattganataccttagggataacagcgtaattcctcttgagagatcatattgacaggggagtttgcgacctcgatgttgaattaanataaatattaggtgtanaagtttagttattaggtctgttcgacctttaaaatcttacatgatctgagttcattaaatcagttatggttccttagatcgtaccacatgacttggataactgtggtaattctagagctaatacatgcaaacagagtcccgaccagaaatggaagggatgcttttattagatcaaaaccaatcggccggctcgcccggtccgtttgctttggtgactctggataactttgagctgatcgcacggtcctcgtaccggcgacgcatctttcaaatgtctgccttatcaactgtcgatggtaggttctgcgcctaccatggttgtaacgggtaacggggaatcagggttcgattccggagagggagcctgagaaacggctaccacatccaaggaaggcagcaggcgcgcaaattacccactcccggcacggggaggtagtgacgaaaaataacgatacgggactcatccgaggccccgtaatcggaatgagcacactttaaacgctttaacgagtatccattggagggcaagtctggtgccagcagccgcggtaattccagctccaatagcgtatattaaagttgttgcggttaaaaagctcgtagttggacttgtgtcccacgctgtcggttcaccgttcgtcggtgtttaactggcatgcccgtgtggacgtcctgccggtggatgcggtcggccgtgggcctctggtctgcgcgtcggcggtccgatggaatcctaccgcggtgctcttcaccgagtgtcgaggtgggccggcacgtttactttgaacaaattagagtgctcaaagcaggcagtggttcgcctgaatattgtgtgcatggaataatggaataggacctcggttctattttgttggttttcggaacttgaggtaatgattaatagggacagacgggggcattcgtattgcgacgttagaggtgaaattcttggatcgtcgcaagacgaacctaagcgaaagcatttgccatgagtgttttcattaatcaagaacgaaagttagaggttcgaaggcgatcagataccgccctagttctaaccataaacgatgccagctagcgatccgccgaagttcctccgatgactcggcgggcagcttccgggaaaccaaagcttttgggttccgggggaagtatggttgcaaagctgaaacttaaaggaattgacggaagggcaccaccaggagtggagcctgcggcttaatttgactcaacacgggaaacctcaccaggcccggacaccggaaggattgacagattgagagctctttcttgattcggtgggtggtggtgcatggccgttcttagttggtggagcgatttgtctggttaattccgataacgaacgagactctggcctgctaactagtcgcttccggtatcccttcgtgctaccggcgacaaatgatcttcttagagggacaggcggcttctagccgcacgagattgagcaataacaggtctgtgatgcccttagatgttctgggccgcacgcgcgctacactgaaggaatcagcgtgtcctcctagcccgaaagggccgggtaacccgttgaacctccttcgtgctagggattggggcttgcaattgttccccatgaacgaggaattcccagtaagcgcgagtcataagctcgcgttgattacgtccctgccctttgtacacaccgcccgtcgctactaccgattgaatgatttagtgaggtcttcggaccggtgcgcgacggctcctcgcgagccgttgatgttgctggaaagatgaccaaacttgatcatttagaggaagtaaaagtcgtaacaaggtttccgtaggtgaacctaatcctgaattcgaaaggggttggattcagatcttaccgttc-gcatactagg-cagccccactgcggatggtgccggtcgcccgcggcggttaatttcgtttgcggtgtcgtttctggcgtccactcggtggtgtgctgaccaacttcacggagggtcgcacttctcccctagtagaaacgtcgcgacccgttgggtgccggccgaaggcctgggaaggaagcccgcgcgtcctgtggtggttgccacaggcgagcggactcccggtgacccggccggctgcccgacggtatgaccagaggagccgatccgctgaatgggaaacactgtggtttgtgaagcgtgcggcctggcgccgatacgtgcggggattgaggtgtaaaccgggggtgcccgtgcgaagcacggtcccggccccgctgcgtcgtcggttgccggtgtcctcgcactggatcgatactcccgtctgcgacgcccatcttcggatggtctcccgATTTCCCAAATCATTTCTCATGAGAGTGGTAAAAATGAAGTCTTTGGAAATTTAGGAATAATTTTTGCCATAATAGCAATTGGATTATTGGGGTTTGTTGTATGGGCACACCATATATTTACAGTGGGTATGGATGTAGATACACGGGCATACTTTACATCAGCAACAATAATTATTGCAGTACCAACGGGTATTAAAGTATTCAGATGATTAACAACAATATATGGATCTAAAATAACATTTAGACCTTCATGCCTATGATCTTTAGGATTTGTATTTCTATTTACCTTAGGAGGATTAACAGGGGTTGTATTATCAAATTCATCAATTGATATTTCACTTCATGACACATATTACGTAGTAGCCCACTTCCATTATGTATTATCTATAGGAGCAGTATTTGCAATTATAGCTGGATTTATTCAATGGTATCCTTTATTTACTGGATTATCATTGAACCCTAAATGATTAAAAATACAGTTCCTTACAATATTTATTGGGGTAAATTTAACCTTCTTCCCTCAGCACTTCCTGGGATTAGCAGGAATACCACGACGATATTCTGATTATCCAGATATATTTACATCATGAAATATTATCTCATCAATAGGGGCATTGATATCAACAATAAGAATAATATTTTTTATTATTATCATATGAGAAAGATTGTTCTCAATACGAAAGACCATTTTTAGATCAAATATAATAAGATCATTAGAATGAACTCATAACATACCCCCAAATGAACATACTTATAGAGAATTACCAATTTTAATTAAATTCTAATATGGCAGATNNNNNNGAAATAACAACTTGGCCGAACCTTAATTTACAAGATAGTATTTCACCTTTAATAGAACAATTAATATTTTTTCATGATCATATTATAATAATCTTAATAACAATTGTAACGTTAGTTAGTTACATAATAATTAATATTATAATTAATAATAAATTAAATCGAAATCTATTAGAGGGACAAATAATTGAATTAATTTGAACAGTAACACCTGCATTAACACTATTTTTAATTGCAACCCCTTCTTTACGACTACTTTATTTAATAGATGAAATTAATAAGCCAATAATAACTACAAAAACAGTAGGGCATCAATGATATTGATCATATGAATATTCAGATTTTGATGAAACTGAATTTGATTCATATATAAGAGAT---CAAAAAAATAATAATCTACGTTTATTAGATTCAGATAATCGATTAACGCTGCCATATAATGTATTCATTCGAATAATAGTAACATCGACAGATGTTATTCATTCATGGGCACTACCTTCAATAGGAATTAAAATTGATGGAACCCCGGGACGACTAAACCAATCAAGAATAATATTTAACCGAACGGGATTAATTTATGGTCAATGCTCAGAAATCTGTGGGACAAACCACAGATTTATACCAATTGTAATTGAAAGAGTACCAATTAATATATTTATTAAATGAATAATAAAGTCATCAGATGACTGAAAGCAagcagcttgccacaaaagcggctcgtaagagcgcgcctgcaactggtggagtgaagaagcctcaccgctaccgtcctggaacagttgccctgagagaaatcaggcgttaccagaagagcaccgagctgctgattcgaaagttgcctttccagcgccttgtgcgtgaaattgcccaggacttcaagacggacctccgcttccagagctctgcagtaatggcactgcaggaggcgagcgaggcctacctggtgggtctttttgaggacaccaacctgtgtgccattcacgccaagagggtcaccatcatgccc
>SLT017_Phyllium_mamasaense
NNNNNNNNNNNNNNNNNNNNNNNNNNNNNNNNNNNNNNNNNNNNNNNNNNNNNNNNNNNNNNNNNNNNNNNNNNNNNNNNNNNNNNNNNNNNNNNNNNNNNNNNNNNNNNNNNNNNNNNNNNNNNNNNNNNNNNNNNNNNNNNNNNNNNNNNNNNNNNNNNNNNNNNNNNNNNNNNNNNNNNNNNNNNNNNNNNNNNNNNNNNNNNNNNNNNNNNNNNNNNNNNNNNNNNNNNNNNNNNNNNNNNNNNNNNNNNNNNNNNNNNNNNNNNNNNNNNNNNNNNNNNNNNNNNNNNNNNNNNNNNNNNNNNNNNNNNNNNNNNNNNNNNNNNNNNNNNNNNNNNNNNNNNNNNNNNNNNNNNNNNNNNNNNNNNNNNNNNNNNNNNNNNNNNNNNNNNNNNNNNNNNNNNNNNNNNNNNNNNNNNNNNNNNNNNNNNNNNNNNNNNNNNNNNNNNNNNNNNNNNNNNNNNNNNNNNNNNNNNNNNNNNNNNNNNNNNNNNNNNNNNNNNNNNNNNNNNNNNNNNNNNNNNNNNNNNNNNNNNNNNNNNNNNNNNNNNNNNNNNNNNNNNNNNNNNNNNNNNNNNNNNNNNNNNNNNNNNNNNNNNNNNNNNNNNNNNNNNNNNNNNNNNNNNNNNNNNNNNNNNNNNNNNNNNNNNNNNNNNNNNNNNNNNNNNNNNNNNNNNNNNNNNNNNNNNNNNNNNNNNNNNNNNNNNNNNNNNNNNNNNNNNNNNNNNNNNNNNNNNNNNNNNNNNNNNNNNNNNNNNNNNNNNNNNNNNNNNNNNNNNNNNNNNNNNNNNNNNNNNNNNNNNNNNNNNNNNNNNNNNNNNNNNNNNNNNNNNNNNNNNNNNNNNNNNNNNNNNNNNNNNNNNNNNNNNNNNNNNNNNNNNNNNNNNNNNNNNNNNNNNNNNNNNNNNNNNNNNNNNNNNNNNNNNNNNNNNNNNNNNNNNNNNNNNNNNNNNNNNNNNNNNNNNNNNNNNNNNNNNNNNNNNNNNNNNNNNNNNNNNNNNNNNNNNNNNNNNNNNNNNNNNNNNNNNNNNNNNNNNNNNNNNNNNNNNNNNNNNNNNNNNNNNNNNNNNNNNNNNNNNNNNNNNNNNNNNNNNNNNNNNNNNNNNNNNNNNNNNNNNNNNNNNNNNNNNNNNNNNNNNNNNNNNNNNNNNNNNNNNNNNNNNNNNNNNNNNNNNNNNNNNNNNNNNNNNNNNNNNNNNNNNNNNNNNNNNNNNNNNNNNNNNNNNNNNNNNNNNNNNNNNNNNNNNNNNNNNNNNNNNNNNNNNNNNNNNNNNNNNNNNNNNNNNNNNNNNNNNNNNNNNNNNNNNNNNNNNNNNNNNNNNNNNNNNNNNNNNNNNNNNNNNNNNNNNNNNNNNNNNNNNNNNNNNNNNNNNNNNNNNNNNNNNNNNNNNNNNNNNNNNNNNNNNNNNNNNNNNNNNNNNNNNNNNNNNNNNNNNNNNNNNNNNNNNNNNNNNNNNNNNNNNNNNNNNNNNNNNNNNNNNNNNNNNNNNNNNNNNNNNNNNNNNNNNNNNNNNNNNNNNNNNNNNNNNNNNNNNNNNNNNNNNNNNNNNNNNNNNNNNNNNNNNNNNNNNNNNNNNNNNNNNNNNNNNNNNNNNNNNNNNNNNNNNNNNNNNNNNNNNNNNNNNNNNNNNNNNNNNNNNNNNNNNNNNNNNNNNNNNNNNNNNNNNNNNNNNNNNNNNNNNNNNNNNNNNNNNNNNNNNNNNNNNNNNNNNNNNNNNNNNNNNNNNNNNNNNNNNNNNNNNNNNNNNNNNNNNNNNNNNNNNNNNNNNNNNNNNNNNNNNNNNNNNNNNNNNNNNNNNNNNNNNNNNNNNNNNNNNNNNNNNNNNNNNNNNNNNNNNNNNNNNNNNNNNNNNNNNNNNNNNNNNNNNNNNNNNNNNNNNNNNNNNNNNNNNNNNNNNNNNNNNNNNNNNNNNNNNNNNNNNNNNNNNNNNNNNNNNNNNNNNNNNNNNNNNNNNNNNNNNNNNNNNNNNNNNNNNNNNNNNNNNNNNNNNNNNNNNNNNNNNNNNNNNNNNNNNNNNNNNNNNNNNNNNNNNNNNNNNNNNNNNNNNNNNNNNNNNNNNNNNNNNNNNNNNNNNNNNNNNNNNNNNNNNNNNNNNNNNNNNNNNNNNNNNNNNNNNNNNNNNNNNNNNNNNNNNNNNNNNNNNNNNNNNNNNNNNNNNNNNNNNNNNNNNNNNNNNNNNNNNNNNNNNNNNNNNNNNNNNNNNNNNNNNNNNNNNNNNNNNNNNNNNNNNNNNNNNNNNNNNNNNNNNNNNNNNNNNNNNNNNNNNNNNNNNNNNNNNNNNNNNNNNNNNNNNNNNNNNNNNNNNNNNNNNNNNNNNNNNNNNNNNNNNNNNNNNNNNNNNNNNNNNNNNNNNNNNNNNNNNNNNNNNNNNNNNNNNNNNNNNNNNNNNNNNNNNNNNNNNNNNNNNNNNNNNNNNNNNNNNNNNNNNNNNNNNNNNNNNNNNNNNNNNNNNNNNNNNNNNNNNNNNNNNNNNNNNNNNNNNNNNNNNNNNNNNNNNNNNNNNNNNNNNNNNNNNNNNNNNNNNNNNNNNNNNNNNNNNNNNNNNNNNNNNNNNNNNNNNNNNNNNNNNNNNNNNNNNNNNNNNNNNNNNNNNNNNNNNNNNNNNNNNNNNNNNNNNNNNNNNNNNNNNNNNNNNNNNNNNNNNNNNNNNNNNNNNNNNNNNNNNNNNNNNNNNNNNNNNNNNNNNNNNNNNNNNNNNNNNNNNNNNNNNNNNNNNNNNNNNNNNNNNNNNNNNNNNNNNNNNNNNNNNNNNNNNNNNNNNNNNATTTCACATATCATCTCCCATGAAAGAGGAAAAAAAGAAGTATTTGGTAACTTAGGTATAATTTTTGCAATAGCAGCAATTGGGTTATTAGGTTTTGTAGTATGAGCACATCATATATTTACAGTTGGTATGGATGTAGATACACGAGCTTACTTCACTTCAGCAACTATAATTATTGCAGTACCTACAGGAATTAAAGTATTTAGATGATTAACAACTATATATGGATCAAAATTAACCTTTAGACCAAGATGTTTATGAACTATAGGATTTGTATTCTTATTTACGCTGGGGGGTTTAACAGGAATCGTTTTATCAAATTCATCAATTGATATTACTCTTCATGATACTTATTATGTAGTAGCTCACTTCCATTACGTTCTATCTATAGGAGCAGTATTTGCAATTAAAGCGGGATTTATTCAATGATACCCATTATTTACAGGAATATCAATAAACCCTAAATGACTAAAAATTCAATTCTTCACAATATTTATTGGAGTAAACATAACCTTCTTCCCTCAACATTTCCTTGGGTTAGCTGGAATACCACGACGATATTCAGATTATCCTGATATATTCACATCATGAAATATTGTTTCATCAATAGGAGCATTAATTTCAACAATAAGAATAATAATATTCATTATAATTATTTGAGAAAGATTATCAACAAAACGAAAAACCCTTTTTAGATCCCATATAATTAGATCATTAGAATGATCACATAATATGCCCCCTAATGAACACACTTATACAGAATTACCTATTATAATTAAATTCTAATATGGCAGATNNNNNNNNNNNNNNNNNNNNNNNNNNNNNNNNNNNNNNNNNNNNNNNNNNNNNNNNNNNNNNNNNNNNNNNNNNNNNNNNNNNNNNNNNNNNNNNNNNNNNNNNNNNNNNNNNNNNNNNNNNNNNNNNNNNNNNNNNNNNNNNNNNNNNNNNNNNNNNNNNNNNNNNNNNNNNNNNNNNNNNNNNNNNNNNNNNNNNNNNNNNNNNNNNNNNNNNNNNNNNNNNNNNNNNNNNNNNNNNNNNNNNNNNNNNNNNNNNNNNNNNNNNNNNNNNNNNNNNNNNNNNNNNNNNNNNNNNNNNNNNNNNNNNNNNNNNNNNNNNNNNNNNNNNNNNNNNNNNNNNNNNNNNNNNNNNNNNNNNNNNNNNNNNNNNNNNNNNNNNNNNNNNNNNNNNNNNNNNNNNNNNNNNNNNNNNNNNNNNNNNNNNNNNNNNNNNNNNNNNNNNNNNNNNNNNNNNNNNNNNNNNNNNNNNNNNNNNNNNNNNNNNNNNNNNNNNNNNNNNNNNNNNNNNNNNNNNNNNNNNNNNNNNNNNNNNNNNNNNNNNNNNNNNNNNNNNNNNNNNNNNNNNNNNNNNNNNNNNNNNNNNNNNNNNNNNNNNNNNNNNNNNNNNNNNNNNNNNNNNNNNNNNNNNNNNNNNNNNNNNNNNNNNNNNNNNNNNNNNNNNNNNNNNNNNNNNNNNNNNNNNNNNNNNNNNNNNNNNNNNNNNNNNNNNNNNNNNNNNNNNNNNNNNNNNNNNNNNNNNNNNNNNNNNNNNNNNNNNNNNNNNNNNNNNNNNNNNNNNNNNNNNNNNNNNNNNNNNNNNNNNNNNNNNNNNNNNNNNNNNNNNNNNNNNNNNNNNNNNNNNNNNNNNNNNNNNNNNNNNNNNNNNNNNNNNNNNNNNNNNNNNNNNNNNNNNNNNNNNNNNNNNNNNNNNNNNNNNNNNNNNNNNNNNNNNNNNNNNNNNNNNNNNNNNNNNNNNNNNNNNNNNNNNNNNNNNNNNNNNNNNNNNNNNNNNNNNNNNNNNNNNNNNNN
>SB0533_Phyllium_ortizi
NNNNNNNNNNNNNNNNNNNNNNNNNNNNNNNNNNNNNNNNNNNNNNNNNNNNNNNNNNNNNNNNNNNNNNNNNNNNNNNNNNNNNNNNNNNNNNNNNNNNNNNNNNNNNNNNNNNNNNNNNNNNNNNNNNNNNNNNNNNNNNNNNNNNNNNNNNNNNNNNNNNNNNNNNNNNNNNNNNNNNNNNNNNNNNNNNNNNNNNNNNNNNNNNNNNNNNNNNNNNNNNNNNNNNNNNNNNNNNNNNNNNNNNNNNNNNNNNNNNNNNNNNNNNNNNNNNNNNNNNNNNNNNNNNNNNNNNNNNNNNNNNNNNNNNNNNNNNNNNNNNNNNNNNNNNNNNNNNNNNNNNNNNNNNNNNNNNNNNNNNNNNNNNNNNNNNNNNNNNNNNNNNNNNNNNNNNNNNNNNNNNNNNNNNNNNNNNNNNNNNNNNNNNNNNNNNNNNNNNNNNNNNNNNNNNNNNNNNNNNNNNNNNNNNNNNNNNNNNNNNNNNNNNNNNNNNNNNNNNNNNNNNNNNNNNNNNNNNNNNNNNNNNNNNNNNNNNNNNNNNNNNNNNNNNNNNNNNNNNNNNNNNNNNNNNNNNNNNNNNNNNNNNNNNNNNNNNNNNNNNNNNNNNNNNNNNNNNNNNNNNNNNNNNNNNNNNNNNNNNNNNNNNNNNNNNNNNNNNNNNNNNNNNNNNNNNNNNNNNNNNNNNNNNNNNNNNNNNNNNNNNNNNNNNNNNNNNNNNNNNNNNNNNNNNNNNNNNNNNNNNNNNNNNNNNNNNNNNNNNNNNNNNNNNNNNNNNNNNNNNNNNNNNNNNNNNNNNNNNNNNNNNNNNNNNNNNNNNNNNNNNNNNNNNNNNNNNNNNNNNNNNNNNNNNNNNNNNNNNNNNNNNNNNNNNNNNNNNNNNNNNNNNNNNNNNNNNNNNNNNNNNNNNNNNNNNNNNNNNNNNNNNNNNNNNNNNNNNNNNNNNNNNNNNNNNNNNNNNNNNNNNNNNNNNNNNNNNNNNNNNNNNNNNNNNNNNNNNNNNNNNNNNNNNNNNNNNNNNNNNNNNNNNNNNNNNNNNNNNNNNNNNNNNNNNNNNNNNNNNNNNNNNNNNNNNNNNNNNNNNNNNNNNNNNNNNNNNNNNNNNNNNNNNNNNNNNNNNNNNNNNNNNNNNNNNNNNNNNNNNNNNNNNNNNNNNNNNNNNNNNNNNNNNNNNNNNNNNNNNNNNNNNNNNNNNNNNNNNNNNNNNNNNNNNNNNNNNNNNNNNNNNNNNNNNNNNNNNNNNNNNNNNNNNNNNNNNNNNNNNNNNNNNNNNNNNNNNNNNNNNNNNNNNNNNNNNNNNNNNNNNNNNNNNNNNNNNNNNNNNNNNNNNNNNNNNNNNNNNNNNNNNNNNNNNNNNNNNNNNNNNNNNNNNNNNNNNNNNNNNNNNNNNNNNNNNNNNNNNNNNNNNNNNNNNNNNNNNNNNNNNNNNNNNNNNNNNNNNNNNNNNNNNNNNNNNNNNNNNNNNNNNNNNNNNNNNNNNNNNNNNNNNNNNNNNNNNNNNNNNNNNNNNNNNNNNNNNNNNNNNNNNNNNNNNNNNNNNNNNNNNNNNNNNNNNNNNNNNNNNNNNNNNNNNNNNNNNNNNNNNNNNNNNNNNNNNNNNNNNNNNNNNNNNNNNNNNNNNNNNNNNNNNNNNNNNNNNNNNNNNNNNNNNNNNNNNNNNNNNNNNNNNNNNNNNNNNNNNNNNNNNNNNNNNNNNNNNNNNNNNNNNNNNNNNNNNNNNNNNNNNNNNNNNNNNNNNNNNNNNNNNNNNNNNNNNNNNNNNNNNNNNNNNNNNNNNNNNNNNNNNNNNNNNNNNNNNNNNNNNNNNNNNNNNNNNNNNNNNNNNNNNNNNNNNNNNNNNNNNNNNNNNNNNNNNNNNNNNNNNNNNNNNNNNNNNNNNNNNNNNNNNNNNNNNNNNNNNNNNNNNNNNNNNNNNNNNNNNNNNNNNNNNNNNNNNNNNNNNNNNNNNNNNNNNNNNNNNNNNNNNNNNNNNNNNNNNNNNNNNNNNNNNNNNNNNNNNNNNNNNNNNNNNNNNNNNNNNNNNNNNNNNNNNNNNNNNNNNNNNNNNNNNNNNNNNNNNNNNNNNNNNNNNNNNNNNNNNNNNNNNNNNNNNNNNNNNNNNNNNNNNNNNNNNNNNNNNNNNNNNNNNNNNNNNNNNNNNNNNNNNNNNNNNNNNNNNNNNNNNNNNNNNNNNNNNNNNNNNNNNNNNNNNNNNNNNNNNNNNNNNNNNNNNNNNNNNNNNNNNNNNNNNNNNNNNNNNNNNNNNNNNNNNNNNNNNNNNNNNNNNNNNNNNNNN----------tcgaaaggggttggattcagatcttaccgttc-gcatactagg-cagccccactgcggatggtgccggtcgcccgcggcgattaatttcgtttgcggtgtcgtttctggcgtccactcggtggtg-gcttgccaacttcacggagggtcgcacttctcccctagtagaaacgtcgcgacccgttgggtgccggccgaaggcctgggaaggaagcccgcgcatcctgtggtggttgccacaggcgtgcggactcccggtgacccggccggctgcccgacggtatgaccagaggagccgatccgctgaatgggaaacactgtggtttgtgaagcgtgcggcctggcgccgatacgtgcggggattgaggtgtaaaccgggggtgcccgtgcgaagcacggtcccggccccgctgcgttgtcggttgccggtgtcctcgcactggatcgatactcccgtctgcgacgcccatcttcggatggtctcccgNNNNNNNNNNNNNNNNNNNNNNNNNNNNNNNNNNNNNNNNNNNNNNNNNNNNNNNNNNNNNNNNNNNNNNNNNNNNNNNNNNNNNNNNNNNNNNNNNNNNNNNNNNNNNNNNNNNNNNNNNNNNNNNNNNNNNNNNNNNNNNNNNNNNNNNNNNNNNNNNNNNNNNNNNNNNNNNNNNNNNNNNNNNNNNNNNNNNNNNNNNNNNNNNNNNNNNNNNNNNNNNNNNNNNNNNNNNNNNNNNNNNNNNNNNNNNNNNNNNNNNNNNNNNNNNNNNNNNNNNNNNNNNNNNNNNNNNNNNNNNNNNNNNNNNNNNNNNNNNNNNNNNNNNNNNNNNNNNNNNNNNNNNNNNNNNNNNNNNNNNNNNNNNNNNNNNNNNNNNNNNNNNNNNNNNNNNNNNNNNNNNNNNNNNNNNNNNNNNNNNNNNNNNNNNNNNNNNNNNNNNNNNNNNNNNNNNNNNNNNNNNNNNNNNNNNNNNNNNNNNNNNNNNNNNNNNNNNNNNNNNNNNNNNNNNNNNNNNNNNNNNNNNNNNNNNNNNNNNNNNNNNNNNNNNNNNNNNNNNNNNNNNNNNNNNNNNNNNNNNNNNNNNNNNNNNNNNNNNNNNNNNNNNNNNNNNNNNNNNNNNNNNNNNNNNNNNNNNNNNNNNNNNNNNNNNNNNNNNNNNNNNNNNNNNNNNNNNNNNNNNNNNNNNNNNNNNNNNNNNNNNNNNNNNNNNNNNNNNNNNNNNNNNNNNNNNNNNNNNNNNNNNNNNNNNNNNNNNNNNNNNNNNNNNNNNNNNNNNNNNNNNNNNNNNNNNNNNNNNNNNNNNNNNNNNNNNNNNNNNNNNNNNNNNNNNNNNNNNNNNNNNNNNNNNNNNNNNNNNNNNNNNNNNNNNNNNNNNNNNNNNNNNNNNNNNNNNNNNNNNNNNNNNNNNNNNNNNNNNNNNNNNNNNNNNNNNNNNNNNNNNNNNNNNNNNNNNNNNNNNNNNNNNNNNNNNNNNNNNNNNNNNNNNNNNNNNNNNNNNNNNNNNNNNNNNNNNNNNNNNNNNNNNNNNNNNNNNNNNNNNNNNNNNNNNNNNNNNNNNNNNNNNNNNNNNNNNNNNNNNNNNNNNNNNNNNNNNNNNNNNNNNNNNNNNNNNNNNNNNNNNNNNNNNNNNNNNNNNNNNNNNNNNNNNNNNNNNNNNNNNNNNNNNNNNNNNNNNNNNNNNNNNNNNNNNNNNNNNNNNNNNNNNNNNNNNNNNNNNNNNNNNNNNNNNNNNNNNNNNNNNNNNNNNNNNNNNNNNNNNNNNNNNNNNNNNNNNNNNNNNNNNNNNNNNNNNNNNNNNNNNNNNNNNNNNNNNNNNNNNNNNNNNNNNNNNNNNNNNNNNNNNNNNNNNNNNNNNNNNNNNNNNNNNNNNNNNNNNNNNNNNNNNNNNNNNNNNNNNNNNNNNNNNNNNNNNNNNNNNNNNNNNNNNNNNNNNNNNNNNNNNNNNNNNNNNNNNNNNNNNNNNNNNNNNNNNNNNNNNNNNNNNNNNNNNNNagcagcttgccacaaaagcggctcgtaagagcgcccctgcaactggtggagtgaagaagcctcaccgctaccgtcctggaacagttgccttgagagaaatcaggcgttaccagaagagcaccgagctgctgattcgaaagttgcctttccagcgccttgtgcgtgaaattgcccaggacttcaagacggacctccgcttccagagctctgcagtaatggcactgcaggaggcgagcgaggcctacctggtgggtctttttgaggacaccaacctgtgtgccattcacgccaagagggtcaccatcatgccc
>16-241_Phyllium_gantungense
-----------atggccgcggtattttgaccgtgcgaaggtagcataatcatttgttcattaattgtggaatggtatgaatggttggacgagatattttctgtcttgtatttatt-ttttgaatttaatttttgagttaaaaagcttaaattttattaaaggacgagaagaccctatagatctttatttttattaatta--ttaatttttag-------tt-tatatttattttattaaatctttggttggggtgacttttggatataattaactctttat-tttttttttcatttatttatgtttagatgaccttttaatattgttaacaagattaagataccttagggataacagcgtaattttgtttgcgagttcatatttacaataaagattgcgacctcgatgttgaattaagattatttttgggtgtagaagcttaattaataggtctgttcgacctttaaaatcttacatgatctgagttcattaaatcagttatggttccttagatcgtaccacatgacttggataactgtggtaattctagagctaatacatgcaaacagagtcccgaccagaaatggaagggatgcttttattagatcaaaaccaatcggccggctcgcccggtccgtttgctttggtgactctggataactttgagctgatcgcacggtcctcgtaccggcgacgcatctttcaaatgtctgccttatcaactgtcgatggtagattctgcgcctaccatggttgtaacgggtaacggggaatcagggttcgattccggagagggagcctgagaaacggctaccacatccaaggaaggcagcaggcgcgcaaattacccactcccggcacggggaggtagtgacgaaaaataacgatacgggactcatccgaggccccgtaatcggaatgagcacactttaaacgctttaacgagtatccattggagggcaagtctggtgccagcagccgcggtaattccagctccaatagcgtatattaaagttgttgcggttaaaaagctcgtagttggacttgtgtcccacgctgtcggttcaccgttcgtcggtgtttaactggcatgcccgtgtggacgtcctgccggtggatgcggtcggccgtgggcctctggtctgcgcgtcggcggtccgatggaatcctaccgcggtgctcttcaccgagtgtcgaggtgggccggcacgtttactttgaacaaattagagtgctcaaagcaggcagtggttcgcctgaatattgtgtgcatggaataatggaattggacctcggttctattttgttggttttcggaacttgaggtaatgattaatagggacagacgggggcattcgtattgcgacgttagaggtgaaattcttggatcgtcgcaagacgaacctaagcgaaagcatttgccatgagtgttttcattaatcaagaacgaaagttagaggttcgaaggcgatcagataccgccctagttctaaccataaacgatgccagctagcgatccgccgaagttcctccgatgactcggcgggcagcttccgggaaaccaaagcttttgggttccgggggaagtatggttgcaaagctgaaacttaaaggaattgacggaagggcaccaccaggagtggagcctgcggcttaatttgactcaacacgggaaacctcaccaggcccggacaccggaaggattgacagattgagagctctttcttgattcggtgggtggtggtgcatggccgttcttagttggtggagcgatttgtctggttaattccgataacgaacgagactctggcctgctaactagtcgcttccggtatcccttcgtgctaccggcgacaaatgatcttcttagagggacaggcggcttctagccgcacgagattgagcaataacaggtctgtgatgcccttagatgttctgggccgcacgcgcgctacactgaaggaatcagcgtgtcctcctagcccgaaagggccgggtaacccgttgaacctccttcgtgctagggattggggcttgcaattgttccccatgaacgaggaattcccagtaagcgcgagtcataagctcgcgttgattacgtccctgccctttgtacacaccgcccgtcgctactaccgattgaatgatttagtgaggtcttcggaccggtgcgcgacggctcctcgcgagccgttgatgttgctggaaagatgaccaaacttgatcatttagaggaagtaaaagtcgtaacaaggtttccgtaggtgaacct---cctgaattcgaaaggggttggattcagaacttaccgttc-gaaaactagg-cagccccactgcagatggtgccggtcgcccgcgacgattaatttcgtttgcggtgtcgtttctggcgtccactcggtggtg-gctggccaccttcacggaggttcgcacttctcccctagtagaaacgtcgcgacccgttgggtgcccgccgaaggcctgggaaggaagactgcgcgtcctgtggtggttgccacaggcgtgcggactcccggtgacccggcgggctgcccgacggtatgaccagaggagtcgatccgctgaatgggaaacactgtggtttgtgaagcgtgcggcctggcgccgatacgtgcggggattgaggtgtaaaccgggggtgcccgtgcgaagcacggtcccggccccgctgcgttgtcggttgctggtgtcctcgcactggatcgatactcccgtctgcgacgcccaccttcggatggtctcccgATTTCACATATTATATCTCATGAAAGTGGAAAAAAAGAAGTGTTCGGTAACCTTGGAATAATTTTTGCAATAGCCGCAATTGGTTTATTAGGGTTTGTAGTGTGGGCTCATCATATATTTACTGTAGGAATAGATGTTGATACTCGGGCTTATTTCACTTCTGCAACAATAATTATTGCTGTACCAACAGGAATTAAAGTATTCAGATGAATAACAACAATATATGGGTCAAAAATAACTTTTAGTCCATCATGCTTATGGGCTCTAGGATTTGTATTTCTATTCACATTAGGGGGGCTAACAGGGATCGTATTATCAAATTCATCCATTGACATTACCTTACACGACACATATTATGTGGTTGCTCATTTTCATTATGTATTATCCATAGGAGCGGTATTTGCAATCATGGCCGGATTTATCCAATGATATCCACTTTTTACGGGAATAGTAATAAATCCCAAATGACTAAAAATACAATTCTTCACAATATTTATTGGAGTAAATATAACTTTCTTCCCCCAACACTTCTTGGGACTTTCTGGGATACCACGACGATACTCCGATTACCCCGATATGTTCACCTCATGAAACATTATTTCATCTATAGGGGCACTAATTTCAACATTAAGAATAATAATAATAATTATAATCATTTGAGAAAGAATAATATCAATACGGCAAACAATCTTTAGATCTCAAATAACAAGATCATTAGAATGAAGTCATAATATACCACCAAATGAACACACTTATAGAGAATTACCAATCTTAATTAAATTCTAATATGGCAGATTTATTAGAAATATCAGCCTGACCAAACTTAACATTACAAGACAGAATTTCCCCTATAATAGAGCAAATGGTATTCTTCCATGATCATATTATAATAATTTTAAGAATAATTCTAACAATAATTAGATATATAATAATTAATATTATAATAAGAAATAAAATAAATCGAAACTTATTAGAAGGGCAGATAATTGAGCTAATCTGAACAATAACACCAGCAATAACTTTATTCTTTATTGCCGCACCCTCGTTACGATTACTTTATCTAATAGATGAAATCAATAAGCCAATAATAACTACAAAATCAGTGGGGCACCAATGATATTGATCCTACGAATATTCAGATTTTATAGAAACAGAGTTCGACTCATATATAGAAAACTATGAAAAAAATTCAAGTACACGACTATTAGATTCTGATAGACGATTAACACTACCATCAAATACATTTATTCGAATAATAGTTACATCAACTGATGTAATTCATTCATGAGCTATGCCCTCAATAGGAATCAAAATTGATGGAACACCAGGACGACTAAATCAGTCAAGAATAATATTTAACCGAAGAGGGTTAGTATATGGACAATGCTCAGAAATCTGTGGAACAAACCACAGATTCATGCCCATTGTTGTTGAAAGAATCCCAATTAATATATTTATTAAATGAATAGCAAAATCATCAGATGACTGAAAGCAagcagcttgccacaaaagcggctcgtaagagcgcccctgcaactggcggagtgaagaagcctcaccgctaccgtcctggaacagttgccctgagagaaatcaggcgttaccagaagagcaccgagctgctgattcgaaagttgccgttccagcgccttgtgcgtgagattgcccaggacttcaagacggacctccgcttccagagctctgcagtaatggcactgcaggaggcgagcgaggcctacctggtcggtctttttgaggacaccaacctgtgtgccattcacgccaagagggtcaccatcatgcc-
>16-054_Phyllium_mabantai_1
-------tttaatggccgcggtattttgaccgtgcaaaggtagcataatcattagcttattgattgtaanattgtatgaatggttggacgaaatattgactgtctcatattaatcatttaaaatttaatttttgagttaaaaagcttaaatttttttaaaggacganaanaccctatanatctttattttcattatttt---attaattttg-------ta--tttatttatttattgaatttttggttggggtgatcttganaaataattaactctttgt-tttttttttcatttatttttgtaaaattg-------------------------------------------------------------------------------------------------------------------------------------------------------------------------------tcattaaatcagttatggttccttagatcgtaccacatgacttggataactgtggtaattctagagctaatacatgcaaacagagtcccgaccagaaatggaagggatgcttttattagatcaaaaccaatcggccggctcgtccggtccgtttgctttggtgactctggataactttcagctgatcgcacggtccccgcaccggcgacgcatctttcaaatgtctgccttatcaactgtcgatggtaggttctgcgcctaccatggttgtaacgggtaacggggaatcagggttcgattccggagagggagcctgagaaacggctaccacatccaaggaaggcagcaggcgcgcaaattacccactcccggcacggggaggtagtgacgaaaaataacgatacgggactcatccgaggccccgtaatcggaatgagtacactttaaaccctttaacgagtatccattggagggcaagtctggtgccagcagccgcggtaattccagctccaatagcgtatattaaagttgttgcggttaaaaagctcgtagttggacttgtgtcccacgctgtcggttcaccgttcgtcggtgtttaactggcatgcccgtgtggacgtcctgccggtggatgcggtcggccgtgggcctctggtctgcgtgtcggcggtccgatggaatcctaccgcggtgctcttcaccgagtgtcgaggtgggccggcacgtttactttgaacaaattagagtgctcaaagcaggcagtggttcgcctgaatattgtgtgcatggaataatggaataggacctcggttctattttgttggttttcggaacttgaggtaatgattaatagggacagacgggggcattcgtattgcgacgttagaggtgaaattcttggatcgtcgcaagacgaacctaagcgaaagcatttgccatgagtgttttcattaatcaagaacgaaagttagaggttcgaaggcgatcagataccgccctagttctaaccataaacgatgccagctagcgatccgccgaagttcctccgatgactcggcgggcagcttccgggaaaccaaagcttttgggttccgggggaagtatggttgcaaagctgaaacttaaaggaattgacggaagggcaccaccaggagtggagcctgcggcttaatttgactcaacacgggaaacctcaccaggcccggacaccggaaggattgacagattgagagctctttcttgattcggtgggtggtggtgcatggccgttcttagttggtggagcgatttgtctggttaattccgataacgaacgagactctggcctgctaactagtcgcttccggtatccattcgtgctaccggcgacaaatgatcttcttagagggacaggcggcttctagccgcacgagattgagcaataacaggtctgtgatgcccttagatgttctgggccgcacgcgcgctacactgaaggaatcagcgtgtcctcctagcccgaaagggccgggtaacccgttgaacctccttcgtgctagggattggggcttgcaattgttccccatgaacgaggaattcccagtaagcgcgagtcataagctcgcgttgattacgtccctgccctttgtacacaccgcccgtcgctactaccgattgaatgatttagtgaggtcttcggaccggtgcgcgacggctccttgcgtgccgttgatgttgctggaaagatgaccaaacttgatcatttagaggaagtaaaagtcgtaacaaggtttccgtaggtgaacctaatcctgaattcgaaaggggttggattcagatcctaccgttt-gcatactaggtcagccccgctgcggatggtgccggtcgcccgctgcgattcatttcgtttgcggtgtcgtttctggtgtccacccggcggtg-gttgaccaccatcgcggagggtcgcacttctcccctagtagaaacgtcgcgacccgttgggtgccggccaaaggcctgggaaggaggcccgcgcgtcccgtggtgatcgccacgggcgtgcggactcccggtgacccggccggctgcccgacggtatgaccagaggagccgatccgctgagtgtgaaacactgtggtttgtgaagcgtgcggcccggtgccgatacgtgcggggattgaggtgtaaaccgggggttcccgtgcacagcacggtcccggccccgctgcgttgtcggttgtcggtgtcctcgcactggatcgatactcccgtctgcgacgcccatcttcggatggtctcccgNNTTCCCATATTATTTCCCATGAAAGAGGAAAGAAAGAAGTCTTTGGTAATCTAGGAATAATTTTTGCCATAGCCGCAATTGGTTTATTAGGTTTTGTAGTTTGGGCACACCATATATTTACAGTAGGAATAGATGTTGATACGCGAGCCTACTTCACTTCAGCAACAATAATTATTGCAGTTCCTACTGGAATTAAAGTATTTAGATGATTAACAACTATATACGGATCTAAATTAACCTTTAGACCATCTTGCTTATGGGCTTTAGGATTCGTATTTTTATTCACCTTAGGTGGGCTAACAGGGGTCGTACTATCAAACTCATCAATTGATATCACATTACATGATACTTATTATGTAGTAGCCCACTTTCATTATGTATTATCAATAGGAGCTGTATTCGCTATCATGGCGGGATTTATTCAATGATATCCCCTATTTACTGGATTATCTATAAATACCAAATGACTAAAAATCCAATTCTTCACAATATTTATTGGAGTAAACGTAACATTCTTCCCCCAACATTTTTTAGGGTTAGCAGGAATGCCACGACGATATTCTGATTATCCTGATATATACACATCATGAAATATTATTTCATCAATAGGAGCTTTAATCTCTACATTAAGAATATTAATATTTATCATAATCATCTGAGAAAGATTATCATCCACCCGAAAGACCTTATTTAGATCACAAATAATTAGATCATTAGAATGAATTCATAATATACCACCTAATGAACACACCTATTCAGAATTACCAATAATAATTAAATTCTAATATGGCAGATTTATTAGAAATAACAACTTGACCAAACTTAGTTTTACAAGACAGAATTTCACCTCTTATAGAACAATTAGTATTTTTCCATGATCATATCATAATAACCTTAATAGTAATCGTAACCATAGTAACATACATAATAATTAGTATCATAATAAGAAATAAATTAAATCGAAATTTATTAGAAGGACAAATAATTGAATTAATCTGAACAATTACGCCCACAATAACATTATTTTTTATTGCAACACCATCCTTACGATTACTATATTTAATAGATGAAATCAATAAACCAATATTAACAATAAAAGCAGTGGGGCATCAGTGGTACTGATCTTATGAGTATTCAGATTTAATTGAAAGGGAATTAGATGCATATATAGAAGATTATGAAAAAAAAATAAATTCACGACTATTAGATACTGACAACCGACTAATCCTACCATCGAATACATTTATTCGAATAATAGTAACATCCACTGACGTCATTCATTCATGAACCCTTCCTTCAACAGGAATTAAGATTGATGGGACCCCGGGACGATTAAATCAATCAAGACTAATATTTAATCGAAGAGGATTAATTTATGGTCAATGTTCAGAAATTTGTGGAACAAATCACAGATTTATACCCATTGTTGTTGAAAGAATTCCAATTAATATCTTTATCAAATGAATAATAAAATCATCAGATGACTGAAAGCA--------gccacaaaagcggctcgtaagagcgccccggcaactggtggagtgaagaagcctcaccgctaccgtcctggaacagttgccctgagagaaatcaggcgttaccagaagagcaccgaactgctgattcgaaagttgcctttccagcgccttgtgcgtgaaattgcccaggacttcaagacggacctccgcttccagagctctgcagtaatggcactgcaggaggcgagcgaggcctacctggtgggtctgtttgaggacaccaacctgtgtgccattcacgccaagagagtcaccatcatgcc-
>SLT031_Phyllium_boislardi
NNNNNNNNNNNNNNNNNNNNNNNNNNNNNNNNNNNNNNNNNNNNNNNNNNNNNNNNNNNNNNNNNNNNNNNNNNNNNNNNNNNNNNNNNNNNNNNNNNNNNNNNNNNNNNNNNNNNNNNNNNNNNNNNNNNNNNNNNNNNNNNNNNNNNNNNNNNNNNNNNNNNNNNNNNNNNNNNNNNNNNNNNNNNNNNNNNNNNNNNNNNNNNNNNNNNNNNNNNNNNNNNNNNNNNNNNNNNNNNNNNNNNNNNNNNNNNNNNNNNNNNNNNNNNNNNNNNNNNNNNNNNNNNNNNNNNNNNNNNNNNNNNNNNNNNNNNNNNNNNNNNNNNNNNNNNNNNNNNNNNNNNNNNNNNNNNNNNNNNNNNNNNNNNNNNNNNNNNNNNNNNNNNNNNNNNNNNNNNNNNNNNNNNNNNNNNNNNNNNNNNNNNNNNNNNNNNNNNNNNNNNNNNNNNNNNNNNNNNNNNNNNNNNNNNNNNNNNNNNNNNNNNNNNNNNNNNNNNNNNNNNNNNNNNNNNNNNNNNNNNNNNNNNNNNNNNNNNNNNNNNNNNNNNNNNNNNNNNNNNNNNNNNNNNNNNNNNNNNNNNNNNNNNNNNNNNNNNNNNNNNNNNNNNNNNNNNNNNNNNNNNNNNNNNNNNNNNNNNNNNNNNNNNNNNNNNNNNNNNNNNNNNNNNNNNNNNNNNNNNNNNNNNNNNNNNNNNNNNNNNNNNNNNNNNNNNNNNNNNNNNNNNNNNNNNNNNNNNNNNNNNNNNNNNNNNNNNNNNNNNNNNNNNNNNNNNNNNNNNNNNNNNNNNNNNNNNNNNNNNNNNNNNNNNNNNNNNNNNNNNNNNNNNNNNNNNNNNNNNNNNNNNNNNNNNNNNNNNNNNNNNNNNNNNNNNNNNNNNNNNNNNNNNNNNNNNNNNNNNNNNNNNNNNNNNNNNNNNNNNNNNNNNNNNNNNNNNNNNNNNNNNNNNNNNNNNNNNNNNNNNNNNNNNNNNNNNNNNNNNNNNNNNNNNNNNNNNNNNNNNNNNNNNNNNNNNNNNNNNNNNNNNNNNNNNNNNNNNNNNNNNNNNNNNNNNNNNNNNNNNNNNNNNNNNNNNNNNNNNNNNNNNNNNNNNNNNNNNNNNNNNNNNNNNNNNNNNNNNNNNNNNNNNNNNNNNNNNNNNNNNNNNNNNNNNNNNNNNNNNNNNNNNNNNNNNNNNNNNNNNNNNNNNNNNNNNNNNNNNNNNNNNNNNNNNNNNNNNNNNNNNNNNNNNNNNNNNNNNNNNNNNNNNNNNNNNNNNNNNNNNNNNNNNNNNNNNNNNNNNNNNNNNNNNNNNNNNNNNNNNNNNNNNNNNNNNNNNNNNNNNNNNNNNNNNNNNNNNNNNNNNNNNNNNNNNNNNNNNNNNNNNNNNNNNNNNNNNNNNNNNNNNNNNNNNNNNNNNNNNNNNNNNNNNNNNNNNNNNNNNNNNNNNNNNNNNNNNNNNNNNNNNNNNNNNNNNNNNNNNNNNNNNNNNNNNNNNNNNNNNNNNNNNNNNNNNNNNNNNNNNNNNNNNNNNNNNNNNNNNNNNNNNNNNNNNNNNNNNNNNNNNNNNNNNNNNNNNNNNNNNNNNNNNNNNNNNNNNNNNNNNNNNNNNNNNNNNNNNNNNNNNNNNNNNNNNNNNNNNNNNNNNNNNNNNNNNNNNNNNNNNNNNNNNNNNNNNNNNNNNNNNNNNNNNNNNNNNNNNNNNNNNNNNNNNNNNNNNNNNNNNNNNNNNNNNNNNNNNNNNNNNNNNNNNNNNNNNNNNNNNNNNNNNNNNNNNNNNNNNNNNNNNNNNNNNNNNNNNNNNNNNNNNNNNNNNNNNNNNNNNNNNNNNNNNNNNNNNNNNNNNNNNNNNNNNNNNNNNNNNNNNNNNNNNNNNNNNNNNNNNNNNNNNNNNNNNNNNNNNNNNNNNNNNNNNNNNNNNNNNNNNNNNNNNNNNNNNNNNNNNNNNNNNNNNNNNNNNNNNNNNNNNNNNNNNNNNNNNNNNNNNNNNNNNNNNNNNNNNNNNNNNNNNNNNNNNNNNNNNNNNNNNNNNNNNNNNNNNNNNNNNNNNNNNNNNNNNNNNNNNNNNNNNNNNNNNNNNNNNNNNNNNNNNNNNNNNNNNNNNNNNNNNNNNNNNNNNNNNNNNNNNNNNNNNNNNNNNNNNNNNNNNNNNNNNNNNNNNNNNNNNNNNNNNNNNNNNNNNNNNNNNNNNNNNNNNNNNNNNNNNNNNNNNNNNNNNNNNNNNNNNNNNNNNNNNNNNNNNNNNNNNNNNNNNNNNNNNNNNNNNNNNNNNNNNNNNNNNNNNNNNNNNNNNNNNNNNNNNNNNNNNNNNNNNNNNNNNNNNNNNNNNNNNNNNNNNNNNNNNNNNNNNNNNNNNNNNNNNNNNNNNNNNNNNNNNNNNNNNNNNNNNNNNNNNNNNNNNNNNNNNNNNNNNNNNNNNNNNNNNNNNNNNNNNNNNNNNNNNNNNNNNNNNNNNNNNNNNNNNNNNNNNNNNNNNNNNNNNNNNNNNNNNNNNNNNNNNNNNNNNNNNNNNNNNNNNNNNNNNNNNNNNNNNNNNNNNNNNNNNNNNNNNNNNNNNNNNNNNNNNNNNNNNNNNNNNNNNNNNNNNNNNNNNNNNNNNNNNNNNNNNNNNNNNNNNNNNNNNNNNNNNNNNNNNNNNNNNNNNNNNNNNNNNNNNNNNNNNNNNNNNNNNNNNNNNNNNNNNNNNNNNNNNNNNNNNNNNNNNNNNNNNNNNNNNNNNNNNNNNNNNNNNNNNNNNNNNNNNNNNNNNNNNNNNNNNNNNNNNNNNNNNNNNNNNNNNNNNNNNNNNNNNNNNTCACATATTATTTCTCATGAAAGAGGAAAAAAAGAAGTATTTGGTAGCTTAGGAATAATTTTCGCAATGGCTGCAATCGGGTTATTAGGATTTGTAGTATGGGCTCACCATATATTTACTGTAGGAATAGATGTTGATACACGAGCATATTTTACCTCCGCAACAATAATTATCGCAGTACCAACAGGAATCAAAGTATTTAGATGATTATCAACTATATATGGGTCAAAAATTACCTTTAGCCCATCATGTCTATGATCACTAGGATTCGTATTTCTATTTACATTAGGTGGTTTAACCGGTATTGTATTATCAAACTCATCAATTGACATCACATTACATGATACATACTACGTAGTAGCTCATTTTCATTATGTATTATCCATAGGAGCAGTATTTGCAATTATAGCTGGATTCATTCAATGATATCCTTTAATCACAAGATTATCTATAAATCCTAAATGATTAAAAATTCAATTTTTAGCAATATTTATTGGGGTAAACTTAACTTTCTTTCCTCAACATTTTCTGGGGTTAGCCGGAATACCACGACGATATTCTGATTATCCAGACATATTTACAGCATGAAACATTATTTCATCAATAGGGGCATTAATCTCAACGTTAAGAATAATAATATTTATTATAATCTTGTGAGAAAGATTATCGTCTATACGACAAACAATCTTTAGATCACACATAAGAAGATCCCTAGAATGAACTCATGATATACCCCCTAATGAACACACATATATAGAATTACCTATACTAATTAAATTCTAATATGGCAGATNNNNNNNNNNNNNNNNNNNNNNNNNNNNNNNNNNNNNNNNNNNNNNNNNNNNNNNNNNNNNNNNNNNNNNNNNNNNNNNNNNNNNNNNNNNNNNNNNNNNNNNNNNNNNNNNNNNNNNNNNNNNNNNNNNNNNNNNNNNNNNNNNNNNNNNNNNNNNNNNNNNNNNNNNNNNNNNNNNNNNNNNNNNNNNNNNNNNNNNNNNNNNNNNNNNNNNNNNNNNNNNNNNNNNNNNNNNNNNNNNNNNNNNNNNNNNNNNNNNNNNNNNNNNNNNNNNNNNNNNNNNNNNNNNNNNNNNNNNNNNNNNNNNNNNNNNNNNNNNNNNNNNNNNNNNNNNNNNNNNNNNNNNNNNNNNNNNNNNNNNNNNNNNNNNNNNNNNNNNNNNNNNNNNNNNNNNNNNNNNNNNNNNNNNNNNNNNNNNNNNNNNNNNNNNNNNNNNNNNNNNNNNNNNNNNNNNNNNNNNNNNNNNNNNNNNNNNNNNNNNNNNNNNNNNNNNNNNNNNNNNNNNNNNNNNNNNNNNNNNNNNNNNNNNNNNNNNNNNNNNNNNNNNNNNNNNNNNNNNNNNNNNNNNNNNNNNNNNNNNNNNNNNNNNNNNNNNNNNNNNNNNNNNNNNNNNNNNNNNNNNNNNNNNNNNNNNNNNNNNNNNNNNNNNNNNNNNNNNNNNNNNNNNNNNNNNNNNNNNNNNNNNNNNNNNNNNNNNNNNNNNNNNNNNNNNNNNNNNNNNNNNNNNNNNNNNNNNNNNNNNNNNNNNNNNNNNNNNNNNNNNNNNNNNNNNNNNNNNNNNNNNNNNNNNNNNNNNNNNNNNNNNNNNNNNNNNNNNNNNNNNNNNNNNNNNNNNNNNNNNNNNNNNNNNNNNNNNNNNNNNNNNNNNNNNNNNNNNNNNNNNNNNNNNNNNNNNNNNNNNNNNNNNNNNNNNNNNNNNNNNNNNNNNNNNNNNNNNNNNNNNNNNNNNNNNNNNNNNNNNNNNNNNNNNNNNNNNNNNNNNNNNNNNNNNNNNNNNNNNNNNNNNNNN
>16-142_Phyllium_philippinicum
-----------atggccgcggtattttgaccgtgcaaaggtagcataatcattagcttattaattgtaagattgtatgaatggttggacgaaatattaactgtctcataattattatttanaatttaatttttgagttaaaaagcttaaatttttttaatggacganaanaccctatagatctttattttaaaatttta---attgtttttg-------ta--ttatttaatttttttaaaattttattggggtgatattgagatatgtttaactctttttctttttttttcattaatatatgtttgattgaccttttattattgtctataaaattaaaataccttagggataacagcgtaattcctcttganagttcatattgacagcggaaattgcgacctcgatgttgaattaaaattagtattaggtgtaaaattttaatgactaggtctgttcgacctttaaaatcttacatgatctgagt-------------------------------------------------------------------------------------------------------------------------------------------------------------------------------------------------------------------------------------------------------------tgcgcctaccatggttgtaacgggtaacggggaatcagggttcgattccggagagggagcctgagaaacggctaccacatccaaggaaggcagcaggcgcgcaaattacccactcccggcacggggaggtagtgacgaaaaataacgatacgggactcatccgaggccccgtaatcggaatgagtacactttaaaccctttaacgagtatccattggagggcaagtctggtgccagcagccgcggtaattccagctccaatagcgtatattaaagttgttgcggttaaaaagctcgtagttggacttgtgtcccacgctgtcggttcaccgttcgtcggtgtttaactggcatgcccgtgtggacgtcctgccggtggatgcggtcggccgtgggcctctggtctgcgcgtcggcggtccgatggaatcctaccgcggtgctcttcaccgagtgtcgaggtgggccggcacgtttactttgaacaaattagagtgctcaaagcaggcagtggttcgcctgaatattgtgtgcatggaataatggaataggacctcggttctattttgttggttttcggaacttgaggtaatgattaatagggacagacgggggcattcgtattgcgacgttagaggtgaaattcttggatcgtcgcaagacgaacctaagcgaaagcatttgccatgagtgttttcattaatcaagaacgaaagttagaggttcgaaggcgatcagataccgccctagttctaaccataaacgatgccagctagcgatccgccgaagttcctccgatgactcggcgggcagcttccgggaaaccaaagcttttgggttccgggggaagtatggttgcaaagctgaaacttaaaggaattgacggaagggcaccaccaggagtggagcctgcggcttaatttgactcaacacgggaaacctcaccaggcccggacaccggaaggattgacagattgagagctctttcttgattcggtgggtggtggtgcatggccgttcttagttggtggagcgatttgtctggttaattccgataacgaacgagactctggcctgctaactagtcgcttccggtatcccttcgtgctaccggcgacaaatgatcttcttagagggacaggcggcttctagccgcacgagattgagcaataacaggtctgtgatgcccttagatgttctgggccgcacgcgcgctacactgaaggaatcagcgtgtcctcctagcccgaaagggccgggtaacccgttgaacctccttcgtgctagggattggggcttgcaattgttccccatgaacgaggaattcccagtaagcgcgagtcataagctcgcgttgattacgtccctgccctttgtacacaccgcccgtcgctactaccgattgaatgatttagtgaggtcttcggaccggtgcgcgacggctcttcgcgagccgttgatgttgctggaaagatgaccaaacttgatcatttagaggaagtaaaagtcgtaacaaggtttccgtaggtgaacct---cctgaattcgaaaggggttggattcagatcttaccgttc-gtatactagg-cggccccgctgcagatggtgccggtcgcccgcggcgattaatttcgcttgcggtgtcgtttctggcgtccactcggtggtgtgctggccatcttcacggagggtcgcacttctcccctagtagaaacgtcgcgacccgttgggtgccggccgaaggcctgggaaggtagcccgcgcgtcctgtggtgttcgccacaggcgcgcggactcccggtgacccggccggctgcccgacggtatgaccagaggagccgatccgctgaatgggaaacactgtggtttgtgaagcgtgcggcctggcgccgatacgtgcggggattgaggtgtaaaccgggggtacccgtgcgaagcacggtcccggccccgctgcgtcttcggttgccggtgtcctcgcactggatcgatactcccgtctgcgacgcccatcttcggatggtctcccgNNNNNNCATATTATTTCACATGAAAGAGGAAAAAAGGAAGTTTTCGGTAACCTAGGAATAATTTTTGCCATAGCAGCAATTGGTTTACTTGGTTTTGTAGTTTGAGCACACCATATATTCACGGTAGGAATAGATGTTGACACACGAGCTTATTTTACTTCAGCTACAATAATTATTGCAGTACCTACTGGTATTAAAGTATTTAGATGATTAACAACTATATATGGATCCAAAATAACATTTAGACCATCTTGCTTATGGGCTTTAGGATTTGTATTCTTATTTACACTAGGAGGGCTCACTGGGATTGTATTATCAAATTCATCAATTGATATTACACTTCATGATACATATTATGTAGTGGCCCACTTCCATTATGTATTATCCATAGGAGCAGTATTTGCAATCATAGCCGGGTTTATTCAATGATACCCCTTATTTACAGGAATATCAATAAATCCAAAATGATTAAAAATTCAATTTATTACTATATTTATTGGAGTAAATATAACTTTTTTCCCACAACATTTTCTAGGGTTAGCAGGAATACCACGACGATACTCTGATTATCCAGATATATTTACATCTTGAAACATCATTTCATCAATAGGAGCATTAATATCAACATTAAGAATAATAATATTTATTATAATTATCTGAGAAAGAATATCATCTACACGAAAAACAATCTTAAGATCACATATAATTAGATCTTTAGAATGAACACATAATATACCACCAAATGAACATACCTACAGAGAACTGCCTGTATTAATTAAATTCTAATATGGCAGATNNNNNCGAAATAACAACTTGACCTAACTCATTCCTTCAAGACAGAATCTCGCCTATAATAGAACAATTAGTATATTTCCATGATCACATTATAATAATTTTAATAATAATTGTAACAATAGTAAGATACATAATAATTAATATTATGATCAATAATAAATTAAATCGAAATTTATTAGAGGGGCAAATAATTGAATTAATTTGAACAGTAACCCCCGCCTTAACATTATTCTTTATTGCAGCCCCATCCCTACGACTATTATATCTAATAGATGAAATTAATAAACCAATAATAACTACAAAAGCAGTAGGACATCAATGATACTGATCATATGAGTACTCAGACTTTATTGAAACAGAATTCGATTCATATATAGAAAATAATGGAGAAAATATAAGACTACGACTACTAGATTCAGATAACCGATTAACACTCCCATATAATATATTTATCCGAATAATAGTAACTTCAACAGACGTAATTCATTCATGAACCTTACCCTCAACAGGTATTAAAATTGATGGAACCCCAGGGCGACTAAATCAATCAAGAATAATATTAAACCGAACGGGATTAATTTATGGTCAATGTTCAGAAATTTGCGGAACAAATCATAGATTTATACCAATTGTTATTGAAAGAATTCCTATTAATACTTTCATTAAATGAATAATAAAATCATCAGATGACTGAAAGCAagcagcttgccacaaaagctgctcgtaagagcgcccctgcaactggtggagtgaagaagcctcaccgctaccgtcctggaacagttgccctgagagaaatcaggcgttaccagaagagcaccgagctgctgattcgaaagttgcctttccagcgccttgtgcgtgaaattgcccaggacttcaagacggacctccgcttccagagctctgcagtaatggcactgcaggaggcgagcgaggcctacctggtgggtctttttgaggacaccaacctgtgtgccattcacgccaagagggtcaccatcatgcc-
>16-202_Phyllium_gardabagusi
gatttaatttaatggccgcggtattttgaccgtgcaaaggtagcataatcattagcttattaattgtaagattgcatgaatggttggacgaaatattaactgtctcatatttattagttaaaatttaatttttgggttaaaaagcttaaatttttttagaggacgagaagaccctatagatctttattttcattattttt-aatttttttgt-------at--tttatttgtttattggatttttgattggggtgattttgagatataattaactctttat-tttttttttcatttatttatgtttaattgatcttttattattgtttataagatttagataccttagggataacagcgtaattcttcttgagagttcatattgacaggggagattgcgacctcgatgttgaattaagattaatattaggtgtagaagtttaattattaggtctgttcgacctttaaaatcttacatgatctgagttcattaaatcagttatggttccttagatcgtaccacatgacttggataactgtggtaattctagagctaatacatgcaaacagagtcccgaccagaaatggaagggatgcttttattagatcaaaaccaatcggccggctcgcccggtccgtttgctttggtgactctggataactttgagctgatcgcacggtcctcgtaccggcgacgcatctttcaaatgtctgccttatcaactgtcgatggtaggttctgcgcctaccatggttgtaacgggtaacggggaatcagggttcgattccggagagggagcctgagaaacggctaccacatccaaggaaggcagcaggcgcgcaaattacccactcccggcacggggaggtagtgacgaaaaataacgatacgggactcatccgaggccccgtaatcggaatgagcacactttaaacgctttaacgagtatccattggagggcaagtctggtgccagcagccgcggtaattccagctccaatagcgtatattaaagttgttgcggttaaaaagctcgtagttggacttgtgtcccacgctgtcggttcaccgttcgtcggtgtttaactggcatgcccgtgtggacgtcctgccggtggatgcggtcggccgtgggcctctggtctgcgcgtcggcggtccgatggaatcctaccgcggtgctcttcaccgagtgtcgaggtgggccggcacgtttactttgaacaaattagagtgctcaaagcaggcagtggttcgcctgaatattgtgtgcatggaataatggaataggacctcggttctattttgttggttttcggaacttgaggtaatgattaatagggacagacgggggcattcgtattgcgacgttagaggtgaaattcttggatcgtcgcaagacgaacctaagcgaaagcatttgccatgagtgttttcattaatcaagaacgaaagttagaggttcgaaggcgatcagataccgccctagttctaaccataaacgatgccagctagcgatccgccgaagttcctccgatgactcggcgggcagcttccgggaaaccaaagcttttgggttccgggggaagtatggttgcaaagctgaaacttaaaggaattgacggaagggcaccaccaggagtggagcctgcggcttaatttgactcaacacgggaaacctcaccaggcccggacaccggaaggattgacagattgagagctctttcttgattcggtgggtggtggtgcatggccgttcttagttggtggagcgatttgtctggttaattccgataacgaacgagactctggcctgctaactagtcgcttccggtatcccttcgtgctaccggcgacaaatgatcttcttagagggacaggcggcttctagccgcacgagattgagcaataacaggtctgtgatgcccttagatgttctgggccgcacgcgcgctacactgaaggaatcagcgtgtcctcctagcccgaaagggccgggtaacccgttgaacctccttcgtgctagggattggggcttgcaattgttccccatgaacgaggaattcccagtaagcgcgagtcataagctcgcgttgattacgtccctgccctttgtacacaccgcccgtcgctactaccgattgaatgatttagtgaggtcttcggaccggtgcgcgacggctcctcgcgagccgttgatgttgctggaaagatgaccaaacttgatcatttagaggaagtaaaagtcgtaacaaggtttccgtaggtgaacctaatcctgaattcgaaaggggttggattcagatcctaccgttc-gcatactagg-cagccccgctgcggatggtgccggtcgcccgcggcgattaatttcgtttgcggtgtcgtttctggcgtccacccggtggtg-gctgaccaccttcgcggagggtcgcacttctcccctagtagaaacgtcgcgacccgttgggtgccggccgaaggcccgggaaggaagcccgcgcatcctgtggtggttgccacaggcgcgcggactcccggtgacccggccggctgcccgacggtatgaccagaggagccgatccgctgaatgggaaacactgtggtttgtgaagcgtgcggcctggcgccgatacgtgcggggattgaggtgtaaaccgggggttcccgtgcgaagcacggtcccggccccgctgcgtcgtcggttgccggtgtcctcgcactggatcgatactcccgtctgcgacgcccatcttcggatggtctcccgNNNNNNNNNNNNNNNNNNNNNNNNNNNNNNNNNNNNNAAGTTTTCGGTAATTTAGGAATAATCTTTGCTATAGCCGCAATTGGTTTATTAGGGTTTGTAGTATGGGCACATCATATATTTACAGTTGGAATGGATGTAGATACACGGGCCTATTTCACCTCAGCAGCAATAATTATTGCAGTACCAACCGGCATTAATGTATTCAGATGATTAACAACCATGTATGGTTCTAAACTAACATTTAGACCATCATGCTTATGGGCATTAGGATTCGTATTATTATTCACACTAGGGGGCTTAACAGGGATTGTACTATCAAACTCATCAATTGACATTACTATTCATGACACATATTATGTAGTTGCCCACTTTCATTATGTATTATCTATAGGAGCAGTATTTGCAATTATAGCTGGATTCATTCAATGATACCCCTTATTTACAGGACTANCAATAAATCCAAAATNATTAAAAATTCAATTCCTAATCATATTTATCGGAGTGAATATAACTTTCTTTCCTCAGCACTTCCTGGGCTTAGCTGGAATACCTCGCCGATATTCTGATTATCCCGACATATATAGATCTTGATATATTATTTCATCAATTGGAGCATTGATTTCAACATTAAGAATAATAATATTTATTATAATTATTTGAGANNNNNNNNNNNNNNNNNNNNNNNNNNNNNNNNNNNNNNNNNNNNNNNNNNNNNNNNNNNNNNNNNNNNNNNNNNNNNNNNNNNNNNNNNNNNNNNNNNNNNNNNNNNNNNNNNNNNNNNNNNNNNNNNNNNNNNTTATTAGAAATAACAAACTGACCCAGTTTAACTCTACAGGACAGAACTTCACCAGTAATAGAACAATTAGTATTATTTCATGATCATATTATAATAATCCTAATAATAATTGTAACAATAGTAATTTATATAATAATTAATATTATAATAAGAAATAAACTAAATCTAAATTTATTAGAAGGACAAATAATTGAATTAATCTGAACTATCGCCCCGGCGATAACGTTATTATTTATTGCAGCCCCCTCTTTACGGTTACTATATTTAATAGATGAAATTAATAAACCCATATTAACAACAAAAGCAGTAGGTCACCAATGATATTGATCATATGAATACTCAGATTTTATTGATAGAGAATTTGACTCATATATAGAAAACTAT---AATAATAAAAATATACGACTATTAGATTCAGATAATCGATTAACATTACCAACCAATGTATTCATTCGAGTAATAGTAACATCAACAGATGTTATTCATTCATGAGCACTACCTTCAACAGGTATTAAAATTGATGGTACCCCAGGACGATTAAATCAATCAAGAATAATAATAAATCGAAGAGGGTTAATTTATGGTCAATGTTCAGAAATCTGTGGAACAAATCACAGATTTATACCAATCGTTGTTGAAAGAGTACCTATTAATATATTCATCAAATGAATAATAAAATCATCAGATGACTGAAAGCAagcagctggccacaaaagcggctcgtaagagcgccccagcaactggtggagtgaagaagcctcaccgctaccgtcctggaacagttgccctgagagaaatcaggcgttaccagaagagcaccgagctgctgattcgaaagttgccattccagcgccttgtgcgtgagattgcccaggacttcaagacggacctccgcttccagagctctgcagtaatggcactgcaggaggcgagcgaggcctacctggtgggtctttttgaggacaccaacctgtgtgccattcacgccaagagggtcaccatcatgccc
>20-004_Phyllium_siccifolium
NNNNNNNNNNNNNNNNNNNNNNNNNNNNNNNNNNNNNNNNNNNNNNNNNNNNNNNNNNNNNNNNNNNNNNNNNNNNNNNNNNNNNNNNNNNNNNNNNNNNNNNNNNNNNNNNNNNNNNNNNNNNNNNNNNNNNNNNNNNNNNNNNNNNNNNNNNNNNNNNNNNNNNNNNNNNNNNNNNNNNNNNNNNNNNNNNNNNNNNNNNNNNNNNNNNNNNNNNNNNNNNNNNNNNNNNNNNNNNNNNNNNNNNNNNNNNNNNNNNNNNNNNNNNNNNNNNNNNNNNNNNNNNNNNNNNNNNNNNNNNNNNNNNNNNNNNNNNNNNNNNNNNNNNNNNNNNNNNNNNNNNNNNNNNNNNNNNNNNNNNNNNNNNNNNNNNNNNNNNNNNNNNNNNNNNNNNNNNNNNNNNNNNNNNNNNNNNNNNNNNNNNNNNNNNNNNNNNNNNNNNNNNNNNNNNNNNNNNNNNNNNNNNNNNNNNNNNNNNNNNNNNNN-cattaaatcagttatggttccttagatcgtaccacatgacttggataactgtggtaattctagagctaatacatgcaaacagagtcccgaccagaaatggaagggatgcttttattagatcaaaaccaatcggccggctcgcccggtccgtttgctttggtgactctggataactttgagctgatcgcacggtcctcgtaccggcgacgcatctttcaaatgtctgccttatcaactgtcgatggtaggctctgcgcctaccatggttgtaacgggtaacggggaatcagggttcgattccggagagggagcctgagaaacggctaccacatccaaggaaggcagcaggcgcgcaaattacccactcccggcacggggaggtagtgacgaaaaataacgatacgggactcatccgaggccccgtaatcggaatgagcacactttaaacgctttaacgagtatccattggagggcaagtctggtgccagcagccgcggtaattccagctccaatagcgtatattaaagttgttgcggttaaaaagctcgtagttggacttgtgtcccacgctgtcggttcaccgttcgtcggtgtttaactggcatgcccgtgtggacgtcctgccggtggatgcggtcggccgtgggcctctggtctgcgcgtcggcggtccgatggaatcctaccgcggtgctcttcaccgagtgtcgaggtgggccggcacgtttactttgaacaaattagagtgctcaaagcaggcagtggttcgcctgaatattgtgtgcatggaataatggaataggacctcggttctattttgttggttttcggaacttgaggtaatgattaatagggacagacgggggcattcgtattgcgacgttagaggtgaaattcttggatcgtcgcaagacgaacctaagcgaaagcatttgccatgagtgttttcattaatcaagaacgaaagttagaggttcgaaggcgatcagataccgccctagttctaaccataaacgatgccagctagcgatccgccgaagttcctccgatgactcggcgggcagcttccgggaaaccaaagcttttgggttccgggggaagtatggttgcaaagctgaaacttaaaggaattgacggaagggcaccaccaggagtggagcctgcggcttaatttgactcaacacgggaaacctcaccaggcccggacaccggaaggattgacagattgagagctctttcttgattcggtgggtggtggtgcatggccgttcttagttggtggagcgatttgtctggttaattccgataacgaacgagactctggcctgctaactagtcgcttccggtatcccttcgtgctaccggcgacaaatgatcttcttagagggacaggcggcttctagccgcacgagattgagcaataacaggtctgtgatgcccttagatgttctgggccgcacgcgcgctacactgaaggaatcagcgtgtcctcctagcccgaaagggccgggtaacccgttgaacctccttcgtgctagggattggggcttgcaattgttccccatgaacgaggaattcccagtaagcgcgagtcataagctcgcgttgattacgtccctgccctttgtacacaccgcccgtcgctactaccgattgaatgatttagtgaggtcttcggaccggtgcgcgacggctcctcgcgagccgttgatgttgctggaaagatgaccaaacttgatcatttagaggaagtaaaagtcgtaacaaggtttccgtaggtgaacctaatcctgaattcgaaaggggttggattcagatcctaccgatt-gcatacaggg-cagccccactgcggatggtgccggtcgcccgcggcgattaatttcgtttgcggtgtcgtttctggcatccacctggtggttagctgaccaacttctcggaggttcgcacttctcccctagtagaaacgtcgcgacccgttgggtgccggccgcaggcctgggaaggaagcccgtgcgtcctgtggtggttgccacaggcgtgcggactcctggtgacccggccggctgcccgacggtatgaccagaggagccgatccgctgaatgggaaacactgtggtttgtgaagcgtgcggcctggcgccgatacgtgcggggattgaggtgtaaaccaggggtgcccgtgcgaagcacggtcccggccctgctgcgtcgtcggttgccgatgtcctcgcactggatcgatactcccgtctgcgacgcccatcttcggatggtctcccgATTTCACATATTATTTCACATGAAAGAGGAAAAAAAGAAGTCTTTGGTAATCTGGGTATAATTTTTGCAATATCAGCAATTGGTTTATTAGGATTTTTAGTATGAGCACATCATATATTTACAGTAGGAATAGATGTTGATACACGAGCTTACTTCACATCAGCAACTATAATTATTGCTGTCCCCACAGGAATTAAGGTATTTAGATGATTAACAACCATATATGGATCAAAATTAACTTTTAGACCAACATGTTTATGAGCAATAGGATTTGTATTTTTATTTACACTAGGAGGATTAACAGGTATTGTATTATCAAATTCATCAATTGATATTACCTTACATGATACCTATTATGTAGTTGCACACTTTCATTATGTTCTATCAATAGGAGCAGTATTTGCAATTATAGCAGGATTTATTCAATGATATCCTTTATTTACAGGATTATCAATAAATCCTAAATGATTAAAAATTCAATTTTTAACAATATTTATTGGAGTAAATTTAACATTCTTTCCACAACACTTCCTTGGACTAGCAGGAATACCACGACGATACTCAGATTATCCTGATATATTTATATCATGAAATATTATCTCATCAATGGGAGCATTAATTTCAACACTAAGAATAATAATATTTATTATAATCATTTGAGAAAGATTAACATCAAAACGAAAAACTATTTTTAGATCACATATAATTAGATCATTAGAATGAACACAAAATATACCACCTAATGAACATACTTATAGAGAATTACCAATACTAATTAAATTCTAATATGGCAGATNNNNNNNNNNNNNNNNNNNNNNNNNNNNNNNNNNNNNNNNNNNNNNNNNNNNNNNNNNNNNNNNNNNNNNNNNNNNNNNNNNNNNNNNNNNNNNNNNNNNNNNNNNNNNNNNNNNNNNNNNNNNNNNNNNNNNNNNNNNNNNNNNNNNNNNNNNNNNNNNNNNNNNNNNNNNNNNNNNNNNNNNNNNNNNNNNNNNNNNNNNNNNNNNNNNNNNNNNNNNNNNNNNNNNNNNNNNNNNNNNNNNNNNNNNNNNNNNNNNNNNNNNNNNNNNNNNNNNNNNNNNNNNNNNNNNNNNNNNNNNNNNNNNNNNNNNNNNNNNNNNNNNNNNNNNNNNNNNNNNNNNNNNNNNNNNNNNNNNNNNNNNNNNNNNNNNNNNNNNNNNNNNNNNNNNNNNNNNNNNNNNNNNNNNNNNNNNNNNNNNNNNNNNNNNNNNNNNNNNNNNNNNNNNNNNNNNNNNNNNNNNNNNNNNNNNNNNNNNNNNNNNNNNNNNNNNNNNNNNNNNNNNNNNNNNNNNNNNNNNNNNNNNNNNNNNNNNNNNNNNNNNNNNNNNNNNNNNNNNNNNNNNNNNNNNNNNNNNNNNNNNNNNNNNNNNNNNNNNNNNNNNNNNNNNNNNNNNNNNNNNNNNNNNNNNNNNNNNNNNNNNNNNNNNNNNNNNNNNNNNNNNNNNNNNNNNNNNNNNNNNNNNNNNNNNNNNNNNNagcagcttgccacaaaagcggctcgtaagagcgcccctgcaactggtggagtgaagaagcctcaccgctaccgtcctggaacagttgccctgagagaaatcaggcgttaccagaagagcaccgagctgctgattcgaaagttgccgttccagcgccttgtgcgtgagattgcccaggacttcaagacggacctccgcttccagagctctgcagtaatggcactgcaggaggcaagcgaggcctacctggtgggtctttttgaggacaccaacctgtgtgccattcatgccaagagggtcaccatcatgccc
>16-122_Phyllium_antonkozlovi
------------------------------------aaggtagcataatcattagcttgttaattgcaagattgtatgaatggttggacgaaatattaactgtctcatattaattgtttataatttaatttttgagttaaaaagcttaaatttttttaaaggacganaaaaccctatanatctttattttcattattaa---tttatttttg-------ta--tttatttattttgtgaatttttaattggggtgattttganatataattaactctttat-ttttattttcatttatttttgtttatttgaccttttattattgtttataaaattaaaataccttagggataacagcgtaattctttttgaaagttcttattgacaggggaaattgcgacctcgatgttgaattaaaattattattaggtgtagtagcttaattg----------------------------------------tcattaaatcagttatggttccttagatcgtaccacatgacttggataactgtggtaattctagagctaatacatgcaaacagagtcccgaccagaaatggaagggatgcttttattagatcaaaaccaatcggccggctcgcccggtccgtttgctttggtgactctggataactttgagctgatcgcacggtcctcgtaccggcgacgcatctttcaaatgtctgccttatcaactgtcgatggtaggttctgcgcctaccatggttgtaacgggtaacggggaatcagggttcgattccggagagggagcctgagaaacggctaccacatccaaggaaggcagcaggcgcgcaaattacccactcccggcacggggaggtagtgacgaaaaataacgatacgggactcatccgaggccccgtaatcggaatgagcacactttaaacgctttaacgagtatccattggagggcaagtctggtgccagcagccgcggtaattccagctccaatagcgtatattaaagttgttgcggttaaaaagctcgtagttggacttgtgtcccacgctgtcggttcaccgttcgtcggtgtttaactggcatgcccgtgtggacgtcctgccggtggatgcggtcggccgtgggcctctggtctgcgcgtcggcggtccgatggaatcctaccgcggtgctcttcaccgagtgtcgaggtgggccggcacgtttactttgaacaaattagagtgctcaaagcaggcagtggttcgcctgaatattgtgtgcatggaataatggaataggacctcggttctattttgttggttttcggaacttgaggtaatgattaatagggacagacgggggcattcgtattgcgacgttagaggtgaaattcttggatcgtcgcaagacgaacctaagcgaaagcatttgccatgagtgttttcattaatcaagaacgaaagttagaggttcgaaggcgatcagataccgccctagttctaaccataaacgatgccagctagcgatccgccgaagttcctccgatgactcggcgggcagcttccgggaaaccaaagcttttgggttccgggggaagtatggttgcaaagctgaaacttaaaggaattgacggaagggcaccaccaggagtggagcctgcggcttaatttgactcaacacgggaaacctcaccaggcccggacaccggaaggattgacagattgagagctctttcttgattcggtgggtggtggtgcatggccgttcttagttggtggagcgatttgtctggttaattccgataacgaacgagactctggcctgctaactagtcgcttccggtatcccttcgtgctaccggcgacaaatgatcttcttagagggacaggcggcttctagccgcacgagattgagcaataacaggtctgtgatgcccttagatgttctgggccgcacgcgcgctacactgaaggaatcagcgtgtcctcctagcccgaaagggccgggtaacccgttgaacctccttcgtgctagggattggggcttgcaattgttccccatgaacgaggaattcccagtaagcgcgagtcataagctcgcgttgattacgtccctgccctttgtacacaccgcccgtcgctactaccgattgaatgatttagtgaggtcttcggaccggtgcgcgacggctcctcgcgagccgttgatgttgctggaaagatgaccaaacttgatcatttagaggaagtaaaagtcgtaacaaggtttccgtaggtgaacctaatcctgaattcgaaaggggttggattcagaccttaccgctc-tcatactagg-cagccccgctgcggatggtgccggtcgcccgcggcgattaatttcgtttgcggtgtcgtttctggcgtccactcggtggttagctgaccgacatctcggagggtcgcacttctcccctagtagaaacgtcgcgacccgttgggtgccggccgaaggcctgggaaggaagcccgcgcgtcctgtggtggttgccacaggcgtgcggactcccgctgacccggccggctgcccgacggtatgaccagaggaaccgatccgctgaatgggaaacactgtggtttgtgaagcgtgcggcctggcgccgatacgtgcggggattgaggtgtaaaccgggggtacccgtgcgaagcacggtcccggccccgctgcgtcgtcggttgccggtgtcctcgcactggatcgatactcccgtctgcgacgcccatcttcggatggtctcccgNNNNNNNNTATTATTTCTCATGAAAGAGGAAAAAAAGAAGTTTTTGGTAACCTAGGTATAATTTTTGCTATAGCAGCAATTGGTTTATTAGGATTTGTAGTATGAGCACATCACATATTTACAGTAGGTATAGATGTTGATACACGAGCATATTTTACCTCAGCTACAATAATTATTGCAGTACCAACAGGTATTAAAGTATTTAGTTGATTAACAACAATATATGGATCAAAATTAACCATAAGACCACCTTGCTTATGAGCATTAGGATTTGTATTCTTATTTACCTTGGGAGGTTTAACGGGAATTATTTTATCAAATTCATCAATTGATATTACCCTTCATGACACATACTACGTAGTAGCTCATTTCCACTATGTACTATCAATAGGAGCAGTATTTGCAATTATAGCAGGATTTATTCAATGGTACCCTTTATTAACAGGATTATCAATAAACCATAAATGATTAAAAATTCAATTTTTTACTATATTTATTGGGGTAAATATAACCTTCTTTCCTCAACATTTCCTAGGGTTAGCGGGAATACCCCGACGATACTCAGATTATCCTGATATATTTACATCATGAAATATTATTTCAACAATAGGGGCATTAATTTCAACAATAAGTATAATAATATTTATTATAATCCTATGAGAAAGATTATCATCACCCCGAAAAACCCTATTCAGATCACATATAATTAGATCATTAGAATGAATTCATAACACTCCACCTAATGAACATACATATAAAGAATTACCAATATTAATTAAATTCTAATATGGCAGATNNATTAGAAATAACAACTTGACCTAACATACACTTGCAAGATAGAATATCACCTTTAATAGAACAATTAATATTTTTTCATGATCATATTATAATAATCTTAATAATAATTGTAACAATAGTAAGATATATAATAATTAACATCATAATAATTAATAAGTTAAATCGAAACTTATTAGAAGGTCAAATAATTGAATTAATTTGAACAGTAACACCCGCAATAACATTATTTTTTATTGCAGCACCATCATTACGATTATTATACTTAATAGACGAAATTAATAAACCAATAATAACTACAAAAGCAATTGGACACCAATGATATTGATCATATGAATATTCAGATTTTATTGAAAAAGAATTAGATTCATATATAGAAAATTATGAAAAAATTACAAACTTACGATTATTAGATTCTGATAACCGACTAACATTACCATCAAATACTTTTATTCGAATAATAGTTACATCAACTGATGTAATTCACTCATGAACATTACCTTCTACTGGAATTAAAATTGATGGAACACCCGGACGACTTAATCAATCAAGAATAATACTTAATCGAAGAGGGTTAATTTACGGTCAATGTTCAGAGATTTGTGGGGCAAATCATAGATTTATACCTATTGTTATTGAAAGAGTACCTATAAATAATTTTATCAAATGAATAATAAAATCGTCAGATGACTGAAAGCAagcagcttgccacaaaagcggctcgtaagagcgcccctgcaactggtggagtgaagaagcctcaccgctaccgtcctggaacagttgccctgagagaaatcaggcgttaccagaagagcaccgagctgctgattcgaaagttgccgttccagcgccttgtgcgtgagattgcccaggacttcaagacggacctccgcttccagagctctgcagtaatggcactgcaggaggcgagcgaggcctacctggtgggtctttttgaggacaccaacctgtgtgccattcacgccaagagggtcaccatcatgcc-
>17-204_Phyllium_rubrum
gattttatttaatggccgcggtattttgaccgtgcaaaggtagcataatcattagcttattgattgtaagattgtatgaatggttggacgaaatattagctgtcttgtttttattatttagaatttaatttttgagttaaaaagcttaaatttttttaaaggacgagaagaccctatagatctttattttcactattat---tttatttttg-------tg--tttatttattttttgaatttttggttggggcgatttggggatattattaactccttatatttttttttcatttatttatgtttagttgatcttttattattgtttacaagattaagataccttagggataacagcgtaattccttttgagagctcatattgacgatggagattgcgacctcgatgttgaattaagattaatattaggtgtagaagtttatttattgggtctgttcgacccttaaaatcttacatgatctgagttcattaaatcagttatggttccttagatcgtaccacatgacttggataactgtggtaattctagagctaatacatgcaaacagagtcccgaccagaaatggaagggatgcttttattagatcaaaaccaatcggccggctcgcccggtccgtttgctttggtgactctggataactttgagctgatcgcacggtcctcgtaccggcgacgcatctttcaaatgtctgccttatcaactgtcgatggtaggttctgcgcctaccatggttgtaacgggtaacggggaatcagggttcgattccggagagggagcctgagaaacggctaccacatccaaggaaggcagcaggcgcgcaaattacccactcccggcacggggaggtagtgacgaaaaataacgatacgggactcatccgaggccccgtaatcggaatgagcacactttaaacgctttaacgagtatccattggagggcaagtctggtgccagcagccgcggtaattccagctccaatagcgtatattaaagttgttgcggttaaaaagctcgtagttggacttgtgtcccacgctgtcggttcaccgttcgtcggtgtttaactggcatgcccgtgtggacgtcctgccggtggatgcggtcggccgtgggcctctggtctgcgcgtcggcggtccgatggaatcctaccgcggtgctcttcaccgagtgtcgaggtgggccggcacgtttactttgaacaaattagagtgctcaaagcaggcagtggttcgcctgaatattgtgtgcatggaataatggaataggacctcggttctattttgttggttttcggaacttgaggtaatgattaatagggacagacgggggcattcgtattgcgacgttagaggtgaaattcttggatcgtcgcaagacgaacctaagcgaaagcatttgccatgagtgttttcattaatcaagaacgaaagttagaggttcgaaggcgatcagataccgccctagttctaaccataaacgatgccagctagcgatccgccgaagttcctccgatgactcggcgggcagcttccgggaaaccaaagcttttgggttccgggggaagtatggttgcaaagctgaaacttaaaggaattgacggaagggcaccaccaggagtggagcctgcggcttaatttgactcaacacgggaaacctcaccaggcccggacaccggaaggattgacagattgagagctctttcttgattcggtgggtggtggtgcatggccgttcttagttggtggagcgatttgtctggttaattccgataacgaacgagactctggcctgctaactagtcgcttccggtatccattcgtgctaccggcgacaaatgatcttcttagagggacaggcggcttctagccgcacgagattgagcaataacaggtctgtgatgcccttagatgttctgggccgcacgcgcgctacactgaaggaatcagcgtgtcctcctagcccgaaagggccgggtaacccgttgaacctccttcgtgctagggattggggcttgcaattgttccccatgaacgaggaattcccagtaagcgcgagtcataagctcgcgttgattacgtccctgccctttgtacacaccgcccgtcgctactaccgattgaatgatttagtgaggtcttcggaccggtgcgcgacggctccttgcgtgccgttgatgttgctggaaagatgaccaaacttgatcatttagaggaagtaaaagtcgtaacaaggtttccgtaggtgaacct----------------ggggttggattcagatcctaccgttt-gcatactaggtcagccccgctgcggatggtgccggtcgcccgctgcgattcatttcgtttgcggtgtcgtttctggtgttcacccggcggtg-gttgaccaccatcgcggagggtcgcacttctcccctagtagaaacgtcgcgacccgttgggtgccggccaaaggcctgggaaggaggcccgcgcgtcccgtggtgatcgccacgggcgtgcggactcccggtgacccggccggctgcccgacggtatgaccagaggagccgatccgctgagtgtgaaacactgtggtttgtgaagcgtgcggcccggtgccgatacgtgcggggattgaggtgtaaaccgggggttcccgtgcacagcacggtcccggccccgctgcgttgtcggttgtcggtgtcctcgcactggatcgatactcccgtctgcgacgcccatcttcggatggtctcccgNNNNNNNNNNNNNNNNNNNNNNNNNNNNNNNNNNNNNNNNNNNNNNNNNNNNNNNNNNNNNNNNNNNNNNNNNNNNNNNNNNNNNNNNNNNNNNNNNNNNNNNNNNNNNNNNNNNNNNNNNNNNNNNNNNNNNNNNNNNNNNNNNNNNNNNNNNNNNNNNNNNNNNNNNNNNNNNNNNNNNNNNNNNNNNNNNNNNNNNNNNNNNNNNNNNNNNNNNNNNNNNNNNNNNNNNNNNNNNNNNNNNNNNNNNNNNNNNNNNNNNNNNNNNNNNNNNNNNNNNNNNNNNNNNNNNNNNNNNNNNNNNNNNNNNNNNNNNNNNNNNNNNNNNNNNNNNNNNNNNNNNNNNNNNNNNNNNNNNNNNNNNNNNNNNNNNNNNNNNNNNNNNNNNNNNNNNNNNNNNNNNNNNNNNNNNNNNNNNNNNNNNNNNNNNNNNNNNNNNNNNNNNNNNNNNNNNNNNNNNNNNNNNNNNNNNNNNNNNNNNNNNNNNNNNNNNNNNNNNNNNNNNNNNNNNNNNNNNNNNNNNNNNNNNNNNNNNNNNNNNNNNNNNNNNNNNNNNNNNNNNNNNNNNNNNNNNNNNNNNNNNNNNNNNNNNNNNNNNNNNNNNNNNNNNNNNNNNNNNNNNNNNNNNNNNNNNNNNNNNNNNNNNNNNNNNNNNNNNNNNNNNNNNNNNNNNNNNNNNNNNNNNNNNNNNNNNNNNNNNNNNNNNNNNNNNNNNNNNNNNNNNNNNNNNNNNNNNNNNNNNNNNNNNNNNNNNNNNNNNNNNNNNNNNNNNNNNNNNNNNNNNNNNNNNNNNNNNTTATTAGAAATAACAACTTGACCAAATCTAACTTTACAGGACAGAATATCACCCCTAATGGAACAATTAACATTCTTTCATGACCAAATTATAATAATCCTAATAATAATTGTAACAGTAGTAAGATACTTTATAGTAAACATCACAATGGAAAAAAAACTAAACCAGAATCTACTAGAGGGGCAAAGAATTGAATTAATGTGAACAGTAACACCAACTATGACACTATTTTTTATTGCGGCGCCTTCCCTACGACTACTTTACTTAATAGATGAAATCAATAAACCAATAATAACTATAAAGGCAACGGGACACCAATGATATTGATCGTACGAATATTCAGATTTTATTGAAATAGAATTTGATTCTTACATAGAAAATTATGAAAAAAATAAAAACACACGACTACTAGACTCTGATGCCCGCTTAACGCTACCATCAAACATCTTTATTCGAATAATAGTTACATCAACTGACGTTATTCACTCCTGAGCCCTACCATCCACTGGAATCAAAATTGATGGAATTCCAGGACGACTAAACCAATCAAGACTAATATTAAACCGAAGAGGTCTAACTTATGGGCAATGTTCAGAAATCTGCGGTACAAATCACAGATTTATACCTATTGTTGTTGAAAGAGTACCCACCAAGGTATTTATTAAATGAATAATAAAATCATCAGATGACTGAAAGCAagcagcttgccacaaaagcggctcgtaagagcgcccctgcaactggtggagtgaagaagcctcaccgctaccgtcctggaacagttgccctgagagaaatcaggcgttaccagaagagcaccgaactgctgattcgaaagttgcctttccagcgccttgtgcgtgaaattgcccaggacttcaagacggacctccgcttccagagctctgcagtaatggcactgcaggaggcgagcgaggcctacctggtgggtctgtttgaggacaccaacctgtgtgccattcacgccaagagagtcaccatcatgccc
>17-092_Phyllium_nisus
gatttaatttaatggccgcggtattttgaccgtgcaaaggtagcataatcattagcttattaattgtaagattgtatgaatggttggacgaaatattgactgtctcatatttattaattaaaatttaatttttgggttaaaaagcttaactttttttaatggacgagaagaccctatagatctttattttcattatttt---gttttttttg-------ta--tttattaatttattggatttttaattggggtgattttgagatatgattaactctttat-tttttttttcatttatttatgtttaattgaccttttattattgtttataa----------------------------------------------------------------------------------------------------------------------------------------------------------NNNNNNNNNNNNNNNNNNNNNNNNNNNNNNNNNNNNNNNNNNNNNNNNNNNNNNNNNNNNNNNNNNNNNNNNNNNNNNNNNNNNNNNNNNNNNNNNNNNNNNNNNNNNNNNNNNNNNNNNNNNNNNNNNNNNNNNNNNNNNNNNNNNNNNNNNNNNNNNNNNNNNNNNNNNNNNNNNNNNNNNNNNNNNNNNNNNNNNNNNNNNNNNNNNNNNNNNNNNNNNNNNNNNNNNNNNNNNNNNNNNNNNNNNNNNNNNNNNNNNNNNNNNNNNNNNNNNNNNNNNNNNNNNNNNNNNNNNNNNNNNNNNNNNNNNNNNNNNNNNNNNNNNNNNNNNNNNNNNNNNNNNNNNNNNNNNNNNNNNNNNNNNNNNNNNNNNNNNNNNNNNNNNNNNNNNNNNNNNNNNNNNNNNNNNNNNNNNNNNNNNNNNNNNNNNNNNNNNNNNNNNNNNNNNNNNNNNNNNNNNNNNNNNNNNNNNNNNNNNNNNNNNNNNNNNNNNNNNNNNNNNNNNNNNNNNNNNNNNNNNNNNNNNNNNNNNNNNNNNNNNNNNNNNNNNNNNNNNNNNNNNNNNNNNNNNNNNNNNNNNNNNNNNNNNNNNNNNNNNNNNNNNNNNNNNNNNNNNNNNNNNNNNNNNNNNNNNNNNNNNNNNNNNNNNNNNNNNNNNNNNNNNNNNNNNNNNNNNNNNNNNNNNNNNNNNNNNNNNNNNNNNNNNNNNNNNNNNNNNNNNNNNNNNNNNNNNNNNNNNNNNNNNNNNNNNNNNNNNNNNNNNNNNNNNNNNNNNNNNNNNNNNNNNNNNNNNNNNNNNNNNNNNNNNNNNNNNNNNNNNNNNNNNNNNNNNNNNNNNNNNNNNNNNNNNNNNNNNNNNNNNNNNNNNNNNNNNNNNNNNNNNNNNNNNNNNNNNNNNNNNNNNNNNNNNNNNNNNNNNNNNNNNNNNNNNNNNNNNNNNNNNNNNNNNNNNNNNNNNNNNNNNNNNNNNNNNNNNNNNNNNNNNNNNNNNNNNNNNNNNNNNNNNNNNNNNNNNNNNNNNNNNNNNNNNNNNNNNNNNNNNNNNNNNNNNNNNNNNNNNNNNNNNNNNNNNNNNNNNNNNNNNNNNNNNNNNNNNNNNNNNNNNNNNNNNNNNNNNNNNNNNNNNNNNNNNNNNNNNNNNNNNNNNNNNNNNNNNNNNNNNNNNNNNNNNNNNNNNNNNNNNNNNNNNNNNNNNNNNNNNNNNNNNNNNNNNNNNNNNNNNNNNNNNNNNNNNNNNNNNNNNNNNNNNNNNNNNNNNNNNNNNNNNNNNNNNNNNNNNNNNNNNNNNNNNNNNNNNNNNNNNNNNNNNNNNNNNNNNNNNNNNNNNNNNNNNNNNNNNNNNNNNNNNNNNNNNNNNNNNNNNNNNNNNNNNNNNNNNNNNNNNNNNNNNNNNNNNNNNNNNNNNNNNNNNNNNNNNNNNNNNNNNNNNNNNNNNNNNNNNNNNNNNNNNNNNNNNNNNNNNNNNNNNNNNNNNNNNNNNNNNNNNNNNNNNNNNNNNNNNNNNNNNNNNNNNNNNNNNNNNNNNNNNNNNNNNNNNNNNNNNNNNNNNNNNNNNNNNNNNNNNNNNNNNNNNNNNNNNNNNNNNNNNNNNNNNNNNNNNNNNNNNNNNNNNNNNNNNNNNNNNNNNNNNNNNNNNNNNNNNNNNNNNNNNNNNNNNNNNNNNNNNNNNNNNNNNNNNNNNNNNNNNNNNNNNNNNNNNNNNNNNNNNNNNNNNNNNNNNNNNNNNNNNNNNNNNNNNNNNNNNNNNNNNNNNNNNNNNNNNNNNNNNNNNNNNNNNNNNNNNN--tcctgaattcgaaaggggttggattcagatcctaccgttc-gcatactagg-cagccccgctgcggatggtgccggtcgcccgcggcgattaatttcgcttgcggtgtcgtttctggcgtccacccggtggtg-gctgaccaccttcgcggagggtcgcacttctcccctagtagaaacgtcgcgacccgttgggtgccggccgaaggcccgggaaggaagcccgcgcatcctgtggtggttgccacaggcgtgcggactcccggtgacccggccggctgcccgacggtatgaccagaggagccgatccgctgaatgggaaacactgtggtttgtgaagcgtgcggcccggcgccgatacgtgcggggattgaggtgtaaaccgggggtgcccgtgcgaagcacggtcccggccctgctgcgtcgtcggttgccggtgtcctcgcactggatcgatactcccgtctgcgacgcccatcttcggatggtctcccgNNNTCCCACATTATTTCAAATGAAAGAGGAAAAAAAGAAGTTTTTGGCAATCTCGGAATAATTTTTGCTATGACTGCAATTGGCTTACTAGGATTTGTAGTTTGGGCGCATCACATGTTTACTGTTGGCATAGATGTAGATACACGAGCCTACTTCACCTCAGCAACAATAATCATTGCGGTTCCAACTGGTATTAAAGTATTTAGATGATTAACAACTATATATGGATCTAAATTAACATTCAGACCCTCATGCTTGTGAGCATTAGGGTTTGTATTACTATTTACACTAGGGGGGTTAACAGGGATTGTTCTATCAAACTCATCAATTGATATTACCCTTCACGACACATATTATGTAGTGGCTCATTTCCATTATGTATTATCTATAGGAGCAGTTTTCGCAATCATGGCGGGATTTATTCAATGGTACCCGTTATTTACAGGATTATCAATAAATCCAAAATTATTAAAAATTCAATTTTTCATTATATTCATCGGAGTTAATATAACTTTCTTCCCCCAACACTTCCTCGGGTTAGCAGGAATACCACGACGGTACTCAGACTATCCTGATATATTCAGATCATGAAATGTTATTTCATCAATGGGGGCATTGATCTCATCCTTAAGAATAATAATATTCATTATAATCATTTGAGAAAGAATGTCATCAGAACGACAGGCCATATTTAGATCACATATAAGTAGATCTTTAGAATGAGCTCACAAAAACCCACCAAATGAGCATACCTATAGAGAATTACCTATTATAATCATATTCTAATATGGCAGATTTATTAGAAATAACAACATGACCTAGATTAACTCTACAGGATAGAATCTCACCAATAATAGAACAATTAGTGCTATTTCATGATCACATCATAATAATTCTAATAATAATTGTAACAATAGTAATATATATAATAATCAACATCATGATAAGAAAAAAATTAAACCGAAACTTACTAGAAGGGCAAATAATTGAACTAATCTGAACTGTTATCCCAGCAATAACACTGTTCTTTATTGCAGCCCCATCTTTACGATTGTTATACTTAATAGACGAAATCAATAAACCTATATTAACAACAAAGGCAGTCGGCCATCAATGATACTGATCATATGAATACTCAGATTTCATTGAAAGAGAATTTGATTCATATATAGAAAATTAT------AATAATAACTTACGACTATTAGACTCAGATAACCGATTAACATTACCATATAACGTTTTTATCCGAATAATAGTAACATCAACAGATGTTATTCATTCATGAACCCTGCCTTCAACAGGTATTAAAATTGATGGGACTCCAGGTCGACTAAATCAATCAAGAATAATGATTAATCGAACAGGATTAATTTATGGTCAATGCTCAGAAATTTGTGGAATAAACCACAGATTTATACCAATTGTTGTTGAAAGAGTACCTATTAACACATTCATCAAATGAATAATAAAATCATCAGATGACTGAAAGCAagcagctggccacaaaagcggctcgtaagagcgccccagcaactggtggagtgaagaagcctcaccgctaccgtcctggaacagttgccctgagagaaatcaggcgttaccagaagagcaccgagctgctgattcgaaagttgccattccagcgccttgtgcgtgagattgcccaggacttcaagacggacctccgcttccagagctctgcagtaatggcactgcaggaggcgagcgaggcctacctggtgggtctttttgaggacaccaacctgtgtgccattcacgccaagagggtcaccatcatgccc
>16-090_Phyllium_jacobsoni
gatttaatttaatggccgcggtattttgaccgtgcaaaggtagcataatcattagcttattaattgtaagattgtatgaatggttggacgaaatattagctgtctcatatttattaattaaaatttaatttttgagttaaaaagcttaaatttttttataggacgagaagaccctatagatctttattttcattattttt-atttttttttg-------ta--tttattaatttgttggatttttaattggggtgattttgagatataattaactctttat-tttttttttcatttatttatgtttagttgaccttttattattgtttgtaagatttagataccttagggataacagcgtaattctccttgagagttcttattgacaggagagattgcgacctcgatgttgaattaagattaatattaggtgtagaagtttaattattaggtctgttcgacctttaaaatcttacatgatctgagttcattaaatcagttatggttccttagatcgtaccacatgacttggataactgtggtaattctagagctaatacatgcaaacagagtcccgaccagaaatggaagggatgcttttattagatcaaaaccaatcggccggctcgcccggtccgtttgctttggtgactctggataactttgagctgatcgcacggtcctcgtaccggcgacgcatctttcaaatgtctgccttatcaactgtcgatggtaggttctgcgcctaccatggttgtaacgggtaacggggaatcagggttcgattccggagagggagcctgagaaacggctaccacatccaaggaaggcagcaggcgcgcaaattacccactcccggcacggggaggtagtgacgaaaaataacgatacgggactcatccgaggccccgtaatcggaatgagcacactttaaacgctttaacgagtatccattggagggcaagtctggtgccagcagccgcggtaattccagctccaatagcgtatattaaagttgttgcggttaaaaagctcgtagttggacttgtgtcccacgctgtcggttcaccgttcgtcggtgtttaactggcatgcccgtgtggacgtcctgccggtggatgcggtcggccgtgggcctctggtctgcgcgtcggcggtccgatggaatcctaccgcggtgctcttcaccgagtgtcgaggtgggccggcacgtttactttgaacaaattagagtgctcaaagcaggcagtggttcgcctgaatattgtgtgcatggaataatggaataggacctcggttctattttgttggttttcggaacttgaggtaatgattaatagggacagacgggggcattcgtattgcgacgttagaggtgaaattcttggatcgtcgcaagacgaacctaagcgaaagcatttgccatgagtgttttcattaatcaagaacgaaagttagaggttcgaaggcgatcagataccgccctagttctaaccataaacgatgccagctagcgatccgccgaagttcctccgatgactcggcgggcagcttccgggaaaccaaagcttttgggttccgggggaagtatggttgcaaagctgaaacttaaaggaattgacggaagggcaccaccaggagtggagcctgcggcttaatttgactcaacacgggaaacctcaccaggcccggacaccggaaggattgacagattgagagctctttcttgattcggtgggtggtggtgcatggccgttcttagttggtggagcgatttgtctggttaattccgataacgaacgagactctggcctgctaactagtcgcttccggtatcccttcgtgctaccggcgacaaatgatcttcttagagggacaggcggcttctagccgcacgagattgagcaataacaggtctgtgatgcccttagatgttctgggccgcacgcgcgctacactgaaggaatcagcgtgtcctcctagcccgaaagggccgggtaacccgttgaacctccttcgtgctagggattggggcttgcaattgttccccatgaacgaggaattcccagtaagcgcgagtcataagctcgcgttgattacgtccctgccctttgtacacaccgcccgtcgctactaccgattgaatgatttagtgaggtcttcggaccggtgcgcgacggctcctcgcgagccgttgatgttgctggaaagatgaccaaacttgatcatttagaggaagtaaaagtcgtaacaaggtttccgtaggtgaacctaatcctgaattcgaaaggggttggattcagatcctaccgttc-gcatactagg-cagccccactgcggatggtgccggtcgcccgcggcgattaatttcgtttgcggtgtcgtttctggcgtccacccggtggtg-gctgaccaccttcgcggagggtcgcacttctcccctagtagaaacgtcgcgacccgttgggtgccggccgaaggcccgggaaggaagcccgcgcatcctgtggtggttgccacaggcgcgcggactcccggtgacccggccggctgcccgacggtatgaccagaggagccgatccgctgaatgggaaacactgtggtttgtgaagcgtgcggcctggcgccgatacgtgcggggattgaggtgtaaaccgggggtgcccgtgcgaagcacggtcccggccccgctgcgtcgtcggttgccggtgtcctcgcactggatcgatactcccgtctgcgacgcccatcttcggatggtctcccgATCTCCCATATCATTTCTCATGAAAGAGGAAAAAAAGAAGTTTTTGGTAACCTAGGAATAATCTTTGCTATGGCTGCAATTGGGTTATTGGGATTTGTAGTGTGGGCACATCATATATTTACTGTTGGCATAGATGTGGATACTCGGGCTTACTTCACTTCAGCAACAATAATTATTGCAGTACCAACTGGAATTAAGGTATTTAGATGATTAACAACTATATATGGTTCTAAATTAACATTTAGACCATCATGCTTATGGGCATTGGGATTTGTATTACTATTTACGTTAGGGGGTCTAACGGGGATTGTATTATCAAACTCATCAATTGATATTACCCTCCACGATACATATTATGTAGTAGCACATTTCCATTATGTATTATCTATAGGAGCAGTTTTTGCAATCATAGCAGGATTCATTCAATGGTACCCATTATTTACAGGAATGTCAATAAATCCAAAATGATTAAAAATCCAATTCTCTATTATATTTATTGGGGTAAATATAACTTTCTTCCCCCAACACTTTCTTGGACTAGCGGGAATGCCCCGACGATATTCTGATTATCCTGACATATATAGATCATGAAATATTATTTCATCAATAGGGGCATTAATCTCAACATTAAGAATAATAATATTTATCATAATTATTTGAGAGAGACTATCATCAGAACGAAAGACTATATTTAGATCACATATAAATAGATCCTTGGAGTGAACTCATAACAATCCCCCAAATGAACATACCTATAGAGAATTACCTATTATAATTAAATTCTAATATGGCAGATTTATTAGAAATAACAACATGACCCAGCTTAACTTTACAAGATAGAATTTCACCAATAATAGAACAATTAGTACTATTTCATGATCATATCATAATAATTCTAATAATAATTGTAACAATAGTAATATATATAATAATTAACATCATTATAAGAAAAAAATTAAACCGAAATTTACTAGAAGGACAAATAATTGAACTAATCTGAACTGTTACACCCACAATAACACTATTTTTTATTGCTGCACCATCCCTACGGTTACTATATTTAATAGATGAAATTAATAAACCTATATTAACAACAAAAGCAGTTGGGCATCAATGATACTGATCATATGAATATTCAGATTTTATTGATAGAGAATTTGACTCTTACATAGAAAGTTAT------AATAATAACTTACGACTATTAGACTCGGATAATCGATTAACATTACCGTCTAATATATTTATCCGAATAATAGTGACATCAACAGATGTTATTCATTCATGAACACTACCATCAACAGGTATCAAAATTGATGGTACTCCAGGGCGACTAAATCAATCAAGAATAATAATTAATCGAAGAGGGTTAATTTATGGTCAATGCTCAGAAATTTGTGGAACAAATCACAGATTCATACCAATTGTAGTTGAAAGAGTTCCCGTTAATGAATTTATTAAATGAATAATAAAATCATCAGATGACTGAAAGCAagcagctggccacaaaagcggctcgtaagagcgccccagcaactggtggagtgaagaaacctcaccgctaccgtcctggaacagttgccctgagagaaatcaggcgttaccagaagagcaccgagctgctgattcgaaagttgccattccagcgccttgtgcgtgagattgcccaggacttcaagacggacctccgcttccagagctctgcagtaatggcactgcaggaggcgagcgaggcctacctggtgggtctttttgaggacaccaacctgtgtgccattcacgccaagagggtcaccatcatgcc-
>18-058_Phyllium_sp._5
gattttatttaatggccgcggtattttgaccgtgcaaaggtagcataatcattagcttattaattgtaagattgtatgaatggttggacgaaatattagctgtctcatttgtattatttagaatttaatttttgggttaaaaagcttaaatttttttataggacgagaagaccctatagatctttattttcattgttat---tttatttttg-------ta--tttatttattttttgaatttttggttggggtgatttggggatattattaactccttat-attttttttcatttatttatgtttaattgatcttttattattgtttataagattaagataccttagggataacagcgtaattctttttgagagttcatattgacgatggagattgcgacctcgatgttgaattaagattaatattaggtgtagaagtttatttattaggtctgttcgacctttaagatcttacatgatctgagttcattaaatcagttatggttccttagatcgtaccacatgacttggataactgtggtaattctagagctaatacatgcaaacagagtcccgaccagaaatggaagggatgcttttattagatcaaaaccaatcggccggctcgcccggtccgtttgctttggtgactctggataactttgagctgatcgcacggtcctcgtaccggcgacgcatctttcaaatgtctgccttatcaactgtcgatggtaggttctgcgcctaccatggttgtaacgggtaacggggaatcagggttcgattccggagagggagcctgagaaacggctaccacatccaaggaaggcagcaggcgcgcaaattacccactcccggcacggggaggtagtgacgaaaaataacgatacgggactcatccgaggccccgtaatcggaatgagcacactttaaacgctttaacgagtatccattggagggcaagtctggtgccagcagccgcggtaattccagctccaatagcgtatattaaagttgttgcggttaaaaagctcgtagttggacttgtgtcccacgctgtcggttcaccgttcgtcggtgtttaactggcatgcccgtgtggacgtcctgccggtggatgcggtcggccgtgggcctctggtctgcgcgtcggcggtccgatggaatcctaccgcggtgctcttcaccgagtgtcgaggtgggccggcacgtttactttgaacaaattagagtgctcaaagcaggcagtggttcgcctgaatattgtgtgcatggaataatggaataggacctcggttctattttgttggttttcggaacttgaggtaatgattaatagggacagacgggggcattcgtattgcgacgttagaggtgaaattcttggatcgtcgcaagacgaacctaagcgaaagcatttgccatgagtgttttcattaatcaagaacgaaagttagaggttcgaaggcgatcagataccgccctagttctaaccataaacgatgccagctagcgatccgccgaagttcctccgatgactcggcgggcagcttccgggaaaccaaagcttttgggttccgggggaagtatggttgcaaagctgaaacttaaaggaattgacggaagggcaccaccaggagtggagcctgcggcttaatttgactcaacacgggaaacctcaccaggcccggacaccggaaggattgacagattgagagctctttcttgattcggtgggtggtggtgcatggccgttcttagttggtggagcgatttgtctggttaattccgataacgaacgagactctggcctgctaactagtcgcttccggtatccattcgtgctaccggcgacaaatgatcttcttagagggacaggcggcttctagccgcacgagattgagcaataacaggtctgtgatgcccttagatgttctgggccgcacgcgcgctacactgaaggaatcagcgtgtcctcctagcccgaaagggccgggtaacccgttgaacctccttcgtgctagggattggggcttgcaattgttccccatgaacgaggaattcccagtaagcgcgagtcataagctcgcgttgattacgtccctgccctttgtacacaccgcccgtcgctactaccgattgaatgatttagtgaggtcttcggaccggtgcgcgacggctccttgcgtgccgttgatgttgctggaaagatgaccaaacttgatcatttagaggaagtaaaagtcgtaacaaggtttccgtaggtgaacctaatcctgaattcgaaaggggttggattcagatcctaccgttc-gcatactaggtcagccccgccgcggatggtgctggtcgcccgctgcgattcatttcgtttgcggtgtcgtttctggtgtccacccggcggtg-gttgaccaccatcgcggagggtcgcacttctcccctagtagaaacgtcgcgacccgttgggtaccggccaaaggcctgggaaggaggcccgcgcgtcccgtggtgatcgccacgggcgtgcggactcccggtgacccagccggctgcccgacggtatgaccagaggagccgatccgctgagtgtgaaacactgtggtttgtgaagcgtgcggcccggcgccgatacgtgcggggattgaggtgtaaaccgggggttcccgtgcacagcacggtcccggccccgctgcgttgtcggttgtcggtgtcctcgcactggatcgatactcccgtctgcgacgcccatcttcggatggtctcccgNNCTCACATATTATTTTACATGAGAGAGGAAAAAAAGAGGTATTTGGTAACTTAGGAATAATTTTCGCCATAGCGGCAATCGGGTTATTAGGGTTTATTGTATGGGCACATCACATATTTACCGTAGGAATAGATGTAGACACTCGAGCCTACTTTACTTCAGCAACAATAATTATTGCAGTGCCCACAGGTATTAAAGTATTTAGATGATTAACAACTATATATGGTTCAAATCTAACCTTAAACCCATCATGTTTGTGGGCAATAGGATTTGTATTCTTATTCACATTAGGGGGTCTAACAGGTATCGTTTTATCGAATTCATCAATTGATATTACACTCCATGACACATACTACGTGGTGGCCCATTTCCACTATGTATTATCTATGGGGGCAGTGTTCGCAATCATGGCTGGATTTGTCCAATGATACCCCCTGTTTACCGGAATGTCAATAAATCCAAAATGATTGAAAATTCAATTCTTCACTATATTCATTGGAGTAAACATAACCTTTTTCCCACAACACTTCCTAGGATTGGCGGGTATACCTCGACGATATTCTGATTATCCAGACATATTTACATCATGAAACATTATCTCATCAATAGGAGCACTTATTTCAACAATAAGAACAATAATATTTATAATAATTATATGAGAGAGATTATCATCATCACGAAAGGCCCTTTTCAGATCAAACATAATTAGATCGCTGGAATGAACTCAAATTATACCACCTAATGAACACACTTACAGAGAATTACCCGTACTAATTAAATTCTAATATGGCAGATNNNNNNNNNNNNNNNNNNNNNNNNNNNNNNNNNNNNNNNNNNNNNNNNNNNNNNNNNNNNNNNNNNNNNNNNNNNNNNNNNNNNNNNNNNNNNNNNNNNNNNNNNNNNNNNNNNNNNNNNNNNNNNNNNNNNNNNNNNNNNNNNNNNNNNNNNNNNNNNNNNNNNNNNNNNNNNNNNNNNNNNNNNNNNNNNNNNNNNNNNNNNNNNNNNNNNNNNNNNNNNNNNNNNNNNNNNNNNNNNNNNNNNNNNNNNNNNNNNNNNNNNNNNNNNNNNNNNNNNNNNNNNNNNNNNNNNNNNNNNNNNNNNNNNNNNNNNNNNNNNNNNNNNNNNNNNNNNNNNNNNNNNNNNNNNNNNNNNNNNNNNNNNNNNNNNNNNNNNNNNNNNNNNNNNNNNNNNNNNNNNNNNNNNNNNNNNNNNNNNNNNNNNNNNNNNNNNNNNNNNNNNNNNNNNNNNNNNNNNNNNNNNNNNNNNNNNNNNNNNNNNNNNNNNNNNNNNNNNNNNNNNNNNNNNNNNNNNNNNNNNNNNNNNNNNNNNNNNNNNNNNNNNNNNNNNNNNNNNNNNNNNNNNNNNNNNNNNNNNNNNNNNNNNNNNNNNNNNNNNNNNNNNNNNNNNNNNNNNNNNNNNNNNNNNNNNNNNNNNNNNNNNNNNNNNNNNNNNNNNNNNNNNNNNNNNNNNNNNNNNNNNNNNNNNNNNNNNNNagcagcttgccacaaaagcggctcgtaagagcgcccctgcaactggtggagtgaagaagcctcaccgctaccgtcctggaacagttgccctgagagaaatcaggcgttaccagaagagcaccgaactgctgattcgaaagttgcctttccagcgccttgtgcgtgaaattgcccaggacttcaagacggacctccgcttccagagctctgcagtaatggcactgcaggaggcgagcgaggcctacctggtgggtctgtttgaggacaccaacctgtgtgccattcacgccaagagagtcaccatcatgcc-
