# Supplementary material for: ﻿A deeper look into the diversity of Phyllium leaf insects from Indonesia: seven new species and two unique egg morphologies (Phasmatodea, Phylliidae)
Source: Zookeys. 2025 Oct 23;1256:317–70. doi: 10.3897/zookeys.1256.162609 (PMC12576480; doi:10.3897/zookeys.1256.162609)
Supplement: Supplementary material 3 — Phylogenetic tree file in newick format [file zookeys-1256-317_article-162609__-s003.tre]

(17-267_Cryptophyllium_icarus:0.0877540455,((((((18-178_Phyllium_arthurchungi:0.0085900941,(20-137_Phyllium_cayabyabi:0.0000021105,20-135_Phyllium_cayabyabi:0.0000024711)100/100:0.0257234552)98.2/100:0.0130407032,16-123_Phyllium_cummingi:0.0287308400)99.9/100:0.0381456207,T1_Phyllium_sp._9:0.0253873600)99.7/100:0.0257881562,16-241_Phyllium_gantungense:0.0851021574)93.2/99:0.0113169720,(((SLT030_Phyllium_boislardi:0.0000023676,SLT031_Phyllium_boislardi:0.0021073814)100/100:0.0348921041,16-232_Phyllium_chenqiae:0.0496878043)99.9/100:0.0299827721,17-112_Phyllium_palawanense:0.0643818889)100/100:0.0537098428)79.1/94:0.0053206098,(((18-410_Phyllium_sp._10:0.0523515773,(((((19-054_Phyllium_mamasaense:0.0011524274,(SLT017_Phyllium_mamasaense:0.0000010118,SLT032_Phyllium_mamasaense:0.0000010118)69.2/97:0.0004052214)100/100:0.0374131974,SB0642_Phyllium_hennemanni:0.0306566294)99.1/100:0.0172456936,((17-008_Phyllium_letiranti:0.0000029277,17-015_Phyllium_letiranti:0.0000021731)70.2/99:0.0007412581,17-056_Phyllium_letiranti:0.0031380470)100/100:0.0310298034)85.3/95:0.0054916209,20-004_Phyllium_siccifolium:0.0467096240)98.6/100:0.0167278250,(((16-062_Phyllium_bonifacioi:0.0382411237,16-060_Phyllium_ericoriai_1:0.0265405426)100/100:0.0273778876,(16-277_Phyllium_ericoriai_2:0.0198637785,CC9_Phyllium_ericoriai_3:0.0170363783)97.4/100:0.0111841178)100/100:0.0252318039,(16-168_Phyllium_sp._1:0.0280901826,SB0033_Phyllium_sp._6:0.0245617405)99.8/100:0.0303280545)95.4/95:0.0084924267)57.4/73:0.0046189154)96.2/77:0.0064179941,(((((((17-260_Phyllium_cf._telnovi:0.0183946152,SLT090_Phyllium_morganae:0.0203495847)100/100:0.0476801696,(((16-086_Phyllium_hausleithneri:0.0394319842,17-092_Phyllium_nisus:0.0311382991)99.7/100:0.0182240953,(16-090_Phyllium_jacobsoni:0.0092015626,SB0690_Phyllium_mimeticum:0.0560633120)98.3/93:0.0207404129)80.8/91:0.0046258111,16-202_Phyllium_gardabagusi:0.0448799577)100/100:0.0284462149)92.8/65:0.0080180359,((((16-142_Phyllium_philippinicum:0.0002382364,PHS1_Phyllium_philippinicum:0.0013919669)100/100:0.0543209066,17-203_Phyllium_bourquei:0.0297268070)99.3/100:0.0196734982,17-221_Phyllium_iyadaon:0.0705983125)97.4/99:0.0128350114,(16-121_Phyllium_fallorum:0.0763417583,(17-206_Phyllium_samarense:0.0348362260,SB0533_Phyllium_ortizi:0.0000028081)93.5/100:0.0195346995)90.4/68:0.0088333455)62.5/55:0.0034987186)72.3/29:0.0013495776,(16-184_Phyllium_sp._2:0.0668520052,(SB0063_Phyllium_tobeloense:0.0096373403,SB0532_Phyllium_tobeloense:0.0049725544)100/100:0.0437461894)97.5/85:0.0129900075)83.8/30:0.0020441063,(16-122_Phyllium_antonkozlovi:0.0601322706,17-278_Phyllium_brossardi:0.0763532304)87.5/61:0.0078244962)64.3/18:0.0018620857,SB0294_Phyllium_sp._7:0.0706108588)86.6/44:0.0043673227,((((18-058_Phyllium_sp._5:0.0295871364,(SB0076_Phyllium_rubrum:0.0012228155,17-204_Phyllium_rubrum:0.0013687530)100/100:0.0302299593)87.6/93:0.0114232592,SLT069_Phyllium_crapulatum:0.0612164208)100/100:0.0461455091,((16-051_Phyllium_mabantai_2:0.0403438791,16-054_Phyllium_mabantai_1:0.0405884923)100/100:0.0364819216,16-207_Phyllium_mindorense:0.0777960613)0/60:0.0000025795)99.1/100:0.0137181764,16-196_Phyllium_bradleri:0.0952316884)96.1/91:0.0100954452)74.9/47:0.0013687196)87.7/76:0.0049795302,17-108_Phyllium_elegans:0.1179961411)87.2/95:0.0061736052)100/100:0.0988268080,(18-21_Cryptophyllium_tibetense:0.0835006098,(16-148_Cryptophyllium_westwoodii:0.0413583403,SB0050_Cryptophyllium_phami:0.0602464022)96.5/100:0.0151811929)82.8/95:0.0178425031);
